# Supplementary material for: Toward elimination of unwanted catches using a 100 mm T90 extension and codend in demersal mixed fisheries
Source: PLoS One. 2020 Jul 8;15(7):e0235368. doi: 10.1371/journal.pone.0235368 (PMC7343172; doi:10.1371/journal.pone.0235368)
Supplement: S1 Dataset — (CSV) [file pone.0235368.s004.csv]

Species	Length (mm)	Haul_ID	Catch weight (kg)	Haul duration (h)	Fishing depth (m)	Subsampling ratio (q) Experimental trawl	Subsampling ratio (q) Control trawl	Nbr Control	Nbr Experimental
Lepidorhombus whiffiagonis	230	8983948_40	467	4.2	175	0.5	0.014925373	67	0
Rays spp	230	8983948_40	467	4.2	175	0.5	0.014925373	67	0
Lepidorhombus whiffiagonis	300	8983948_40	467	4.2	175	0.5	0.014925373	0	2
Rays spp	370	8983948_40	467	4.2	175	0.5	0.014925373	0	2
Rays spp	460	8983948_40	467	4.2	175	0.5	0.014925373	0	2
Rays spp	490	8983948_40	467	4.2	175	0.5	0.014925373	0	2
Lophius	270	8983948_40	467	4.2	175	0.566666667	0.014925373	67	0
Lophius	280	8983948_40	467	4.2	175	0.566666667	0.014925373	0	3
Lophius	340	8983948_40	467	4.2	175	0.566666667	0.014925373	0	2
Lophius	360	8983948_40	467	4.2	175	0.566666667	0.014925373	67	0
Lophius	370	8983948_40	467	4.2	175	0.566666667	0.014925373	0	2
Lophius	380	8983948_40	467	4.2	175	0.566666667	0.014925373	0	3
Lophius	400	8983948_40	467	4.2	175	0.566666667	0.014925373	0	2
Capros aper	120	8983948_40	467	4.2	175	1	0.014925373	335	0
Capros aper	130	8983948_40	467	4.2	175	1	0.014925373	201	0
Capros aper	140	8983948_40	467	4.2	175	1	0.014925373	871	0
Capros aper	150	8983948_40	467	4.2	175	1	0.014925373	268	0
Capros aper	160	8983948_40	467	4.2	175	1	0.014925373	67	0
Gurnards spp	190	8983948_40	467	4.2	175	1	0.014925373	67	0
Melanogrammus aeglefinus	280	8983948_40	467	4.2	175	1	0.014925373	67	0
Melanogrammus aeglefinus	300	8983948_40	467	4.2	175	1	0.014925373	67	0
Melanogrammus aeglefinus	340	8983948_40	467	4.2	175	1	0.014925373	67	0
Capros aper	130	9144311_42	481	3.45	265	0.094531604	0.020556749	146	0
Capros aper	140	9144311_42	481	3.45	265	0.094531604	0.020556749	389	159
Capros aper	150	9144311_42	481	3.45	265	0.094531604	0.020556749	778	117
Capros aper	160	9144311_42	481	3.45	265	0.094531604	0.020556749	146	42
Capros aper	120	10410912_6	447	3.3	156	0.141796089	0.026477949	38	0
Capros aper	130	10410912_6	447	3.3	156	0.141796089	0.026477949	226	35
Capros aper	140	10410912_6	447	3.3	156	0.141796089	0.026477949	415	64
Capros aper	150	10410912_6	447	3.3	156	0.141796089	0.026477949	340	71
Capros aper	160	10410912_6	447	3.3	156	0.141796089	0.026477949	113	42
Capros aper	110	9144311_10	473	3.3	186	0.366666667	0.039552506	25	0
Capros aper	120	9144311_10	473	3.3	186	0.366666667	0.039552506	51	0
Capros aper	130	9144311_10	473	3.3	186	0.366666667	0.039552506	228	5
Capros aper	140	9144311_10	473	3.3	186	0.366666667	0.039552506	202	5
Capros aper	150	9144311_10	473	3.3	186	0.366666667	0.039552506	177	3
Capros aper	160	9144311_10	473	3.3	186	0.366666667	0.039552506	76	3
Lophius	260	8963109_2	561	3.35	226	0.071428571	0.04	0	14
Lophius	270	8963109_2	561	3.35	226	0.071428571	0.04	0	14
Lophius	290	8963109_2	561	3.35	226	0.071428571	0.04	25	0
Lophius	300	8963109_2	561	3.35	226	0.071428571	0.04	0	14
Lophius	320	8963109_2	561	3.35	226	0.071428571	0.04	0	14
Lophius	330	8963109_2	561	3.35	226	0.071428571	0.04	25	0
Lophius	340	8963109_2	561	3.35	226	0.071428571	0.04	25	0
Lophius	360	8963109_2	561	3.35	226	0.071428571	0.04	0	14
Lophius	370	8963109_2	561	3.35	226	0.071428571	0.04	0	28
Lophius	400	8963109_2	561	3.35	226	0.071428571	0.04	0	14
Capros aper	110	8962643_9	446	3.3	188	0.166666667	0.040142121	50	0
Capros aper	120	8962643_9	446	3.3	188	0.166666667	0.040142121	25	0
Capros aper	130	8962643_9	446	3.3	188	0.166666667	0.040142121	99	6
Capros aper	140	8962643_9	446	3.3	188	0.166666667	0.040142121	199	12
Capros aper	150	8962643_9	446	3.3	188	0.166666667	0.040142121	323	0
Capros aper	160	8962643_9	446	3.3	188	0.166666667	0.040142121	50	0
Rays spp	220	8963109_2	561	3.35	226	0.071428571	0.040256691	25	14
Rays spp	230	8963109_2	561	3.35	226	0.071428571	0.040256691	123	0
Rays spp	240	8963109_2	561	3.35	226	0.071428571	0.040256691	0	14
Rays spp	250	8963109_2	561	3.35	226	0.071428571	0.040256691	49	56
Rays spp	260	8963109_2	561	3.35	226	0.071428571	0.040256691	25	14
Rays spp	270	8963109_2	561	3.35	226	0.071428571	0.040256691	49	42
Rays spp	280	8963109_2	561	3.35	226	0.071428571	0.040256691	50	0
Rays spp	290	8963109_2	561	3.35	226	0.071428571	0.040256691	25	0
Rays spp	300	8963109_2	561	3.35	226	0.071428571	0.040256691	25	28
Rays spp	310	8963109_2	561	3.35	226	0.071428571	0.040256691	50	14
Rays spp	320	8963109_2	561	3.35	226	0.071428571	0.040256691	0	14
Rays spp	330	8963109_2	561	3.35	226	0.071428571	0.040256691	74	0
Rays spp	340	8963109_2	561	3.35	226	0.071428571	0.040256691	25	0
Lepidorhombus whiffiagonis	220	8963109_2	561	3.35	226	0.071428571	0.040325427	49	0
Lepidorhombus whiffiagonis	230	8963109_2	561	3.35	226	0.071428571	0.040325427	74	0
Lepidorhombus whiffiagonis	240	8963109_2	561	3.35	226	0.071428571	0.040325427	25	0
Lepidorhombus whiffiagonis	260	8963109_2	561	3.35	226	0.071428571	0.040325427	74	14
Lepidorhombus whiffiagonis	270	8963109_2	561	3.35	226	0.071428571	0.040325427	49	0
Lepidorhombus whiffiagonis	280	8963109_2	561	3.35	226	0.071428571	0.040325427	25	0
Lepidorhombus whiffiagonis	290	8963109_2	561	3.35	226	0.071428571	0.040325427	25	14
Lepidorhombus whiffiagonis	300	8963109_2	561	3.35	226	0.071428571	0.040325427	74	0
Lepidorhombus whiffiagonis	310	8963109_2	561	3.35	226	0.071428571	0.040325427	25	0
Lepidorhombus whiffiagonis	340	8963109_2	561	3.35	226	0.071428571	0.040325427	25	14
Gurnards spp	200	8963109_2	561	3.35	226	1	0.040408163	49	0
Gurnards spp	210	8963109_2	561	3.35	226	1	0.040408163	25	0
Capros aper	120	8963109_45	518	3.3	184	0.184922138	0.044264616	45	0
Capros aper	130	8963109_45	518	3.3	184	0.184922138	0.044264616	90	11
Capros aper	140	8963109_45	518	3.3	184	0.184922138	0.044264616	204	27
Capros aper	150	8963109_45	518	3.3	184	0.184922138	0.044264616	362	27
Capros aper	160	8963109_45	518	3.3	184	0.184922138	0.044264616	204	16
Capros aper	120	8963109_27	448	3.3	499	0.2	0.046397005	43	0
Capros aper	130	8963109_27	448	3.3	499	0.2	0.046397005	172	20
Capros aper	140	8963109_27	448	3.3	499	0.2	0.046397005	258	25
Capros aper	150	8963109_27	448	3.3	499	0.2	0.046397005	108	25
Capros aper	160	8963109_27	448	3.3	499	0.2	0.046397005	65	15
Gurnards spp	180	8983948_27	505	3.3	177	0.1	0.05	20	0
Gurnards spp	200	8983948_27	505	3.3	177	0.1	0.05	20	0
Gurnards spp	210	8983948_27	505	3.3	177	0.1	0.05	60	10
Gurnards spp	230	8983948_27	505	3.3	177	0.1	0.05	0	10
Gurnards spp	240	8983948_27	505	3.3	177	0.1	0.05	40	0
Gurnards spp	250	8983948_27	505	3.3	177	0.1	0.05	20	0
Lophius	250	8983948_27	505	3.3	177	0.1	0.05	20	0
Lophius	280	8983948_27	505	3.3	177	0.1	0.05	20	0
Lophius	290	8983948_27	505	3.3	177	0.1	0.05	40	0
Lophius	300	8983948_27	505	3.3	177	0.1	0.05	0	20
Rays spp	320	8983948_27	505	3.3	177	0.1	0.05	0	10
Lophius	330	8983948_27	505	3.3	177	0.1	0.05	20	0
Rays spp	330	8983948_27	505	3.3	177	0.1	0.05	0	10
Lophius	340	8983948_27	505	3.3	177	0.1	0.05	0	10
Rays spp	340	8983948_27	505	3.3	177	0.1	0.05	40	20
Lophius	350	8983948_27	505	3.3	177	0.1	0.05	0	20
Rays spp	360	8983948_27	505	3.3	177	0.1	0.05	20	0
Rays spp	370	8983948_27	505	3.3	177	0.1	0.05	20	0
Rays spp	380	8983948_27	505	3.3	177	0.1	0.05	20	10
Lophius	390	8983948_27	505	3.3	177	0.1	0.05	0	10
Lophius	400	8983948_27	505	3.3	177	0.1	0.05	0	10
Lepidorhombus whiffiagonis	230	8983948_27	505	3.3	177	1	0.05	20	0
Lophius	220	8983948_26	429	3.6	178	0.2	0.058823529	17	0
Rays spp	240	8983948_26	429	3.6	178	0.2	0.058823529	0	5
Lophius	260	8983948_26	429	3.6	178	0.2	0.058823529	0	5
Lophius	290	8983948_26	429	3.6	178	0.2	0.058823529	0	5
Lophius	310	8983948_26	429	3.6	178	0.2	0.058823529	17	0
Lophius	320	8983948_26	429	3.6	178	0.2	0.058823529	17	0
Rays spp	320	8983948_26	429	3.6	178	0.2	0.058823529	17	0
Lophius	330	8983948_26	429	3.6	178	0.2	0.058823529	17	0
Lophius	340	8983948_26	429	3.6	178	0.2	0.058823529	0	5
Lophius	350	8983948_26	429	3.6	178	0.2	0.058823529	0	5
Lophius	360	8983948_26	429	3.6	178	0.2	0.058823529	0	5
Rays spp	360	8983948_26	429	3.6	178	0.2	0.058823529	0	5
Rays spp	370	8983948_26	429	3.6	178	0.2	0.058823529	17	0
Rays spp	380	8983948_26	429	3.6	178	0.2	0.058823529	17	0
Lophius	390	8983948_26	429	3.6	178	0.2	0.058823529	17	0
Rays spp	390	8983948_26	429	3.6	178	0.2	0.058823529	0	5
Lophius	400	8983948_26	429	3.6	178	0.2	0.058823529	0	5
Rays spp	420	8983948_26	429	3.6	178	0.2	0.058823529	0	5
Gurnards spp	180	8983948_26	429	3.6	178	0.2	0.058970588	17	0
Gurnards spp	190	8983948_26	429	3.6	178	0.2	0.058970588	17	0
Gurnards spp	200	8983948_26	429	3.6	178	0.2	0.058970588	50	0
Gurnards spp	210	8983948_26	429	3.6	178	0.2	0.058970588	17	0
Gurnards spp	220	8983948_26	429	3.6	178	0.2	0.058970588	17	0
Gurnards spp	240	8983948_26	429	3.6	178	0.2	0.058970588	17	0
Gurnards spp	260	8983948_26	429	3.6	178	0.2	0.058970588	0	5
Gurnards spp	320	8983948_26	429	3.6	178	0.2	0.058970588	17	5
Gurnards spp	340	8983948_26	429	3.6	178	0.2	0.058970588	0	5
Gurnards spp	360	8983948_26	429	3.6	178	0.2	0.058970588	0	5
Gurnards spp	370	8983948_26	429	3.6	178	0.2	0.058970588	17	0
Lepidorhombus whiffiagonis	220	8963109_14	452	3.3	343	0.123161765	0.059165935	0	17
Lepidorhombus whiffiagonis	230	8963109_14	452	3.3	343	0.123161765	0.059165935	50	0
Lepidorhombus whiffiagonis	240	8963109_14	452	3.3	343	0.123161765	0.059165935	17	0
Lepidorhombus whiffiagonis	260	8963109_14	452	3.3	343	0.123161765	0.059165935	67	0
Lepidorhombus whiffiagonis	290	8963109_14	452	3.3	343	0.123161765	0.059165935	0	8
Lepidorhombus whiffiagonis	300	8963109_14	452	3.3	343	0.123161765	0.059165935	0	8
Lepidorhombus whiffiagonis	310	8963109_14	452	3.3	343	0.123161765	0.059165935	17	0
Lepidorhombus whiffiagonis	320	8963109_14	452	3.3	343	0.123161765	0.059165935	17	8
Lepidorhombus whiffiagonis	350	8963109_14	452	3.3	343	0.123161765	0.059165935	17	0
Rays spp	230	8963109_14	452	3.3	343	0.125	0.059269162	0	8
Rays spp	260	8963109_14	452	3.3	343	0.125	0.059269162	17	0
Rays spp	270	8963109_14	452	3.3	343	0.125	0.059269162	0	8
Rays spp	320	8963109_14	452	3.3	343	0.125	0.059269162	17	0
Rays spp	330	8963109_14	452	3.3	343	0.125	0.059269162	17	8
Rays spp	340	8963109_14	452	3.3	343	0.125	0.059269162	33	0
Gurnards spp	180	8963109_14	452	3.3	343	0.122058824	0.059306433	33	0
Gurnards spp	190	8963109_14	452	3.3	343	0.122058824	0.059306433	50	0
Gurnards spp	200	8963109_14	452	3.3	343	0.122058824	0.059306433	50	0
Gurnards spp	210	8963109_14	452	3.3	343	0.122058824	0.059306433	50	0
Gurnards spp	220	8963109_14	452	3.3	343	0.122058824	0.059306433	0	17
Gurnards spp	240	8963109_14	452	3.3	343	0.122058824	0.059306433	17	17
Gurnards spp	250	8963109_14	452	3.3	343	0.122058824	0.059306433	17	0
Gurnards spp	260	8963109_14	452	3.3	343	0.122058824	0.059306433	17	0
Gurnards spp	280	8963109_14	452	3.3	343	0.122058824	0.059306433	17	8
Gurnards spp	310	8963109_14	452	3.3	343	0.122058824	0.059306433	17	0
Gurnards spp	320	8963109_14	452	3.3	343	0.122058824	0.059306433	0	8
Gurnards spp	330	8963109_14	452	3.3	343	0.122058824	0.059306433	17	0
Gurnards spp	350	8963109_14	452	3.3	343	0.122058824	0.059306433	0	8
Gurnards spp	370	8963109_14	452	3.3	343	0.122058824	0.059306433	17	0
Lophius	220	8963109_14	452	3.3	343	0.121323529	0.059417706	17	0
Lophius	280	8963109_14	452	3.3	343	0.121323529	0.059417706	0	8
Lophius	310	8963109_14	452	3.3	343	0.121323529	0.059417706	0	17
Lophius	340	8963109_14	452	3.3	343	0.121323529	0.059417706	17	17
Lophius	350	8963109_14	452	3.3	343	0.121323529	0.059417706	0	8
Lophius	360	8963109_14	452	3.3	343	0.121323529	0.059417706	33	0
Capros aper	120	8963109_14	452	3.3	343	0.125	0.059417706	33	0
Capros aper	130	8963109_14	452	3.3	343	0.125	0.059417706	17	0
Capros aper	140	8963109_14	452	3.3	343	0.125	0.059417706	17	0
Capros aper	150	8963109_14	452	3.3	343	0.125	0.059417706	0	8
Melanogrammus aeglefinus	300	8983948_26	429	3.6	178	1	0.060011884	33	0
Melanogrammus aeglefinus	310	8983948_26	429	3.6	178	1	0.060011884	33	0
Melanogrammus aeglefinus	330	8983948_26	429	3.6	178	1	0.060011884	17	0
Melanogrammus aeglefinus	290	8983948_14	339	2.85	175	1	0.064516129	31	0
Capros aper	130	8983948_14	339	2.85	175	0.2	0.065455187	31	10
Capros aper	140	8983948_14	339	2.85	175	0.2	0.065455187	46	0
Capros aper	150	8983948_14	339	2.85	175	0.2	0.065455187	107	10
Capros aper	160	8983948_14	339	2.85	175	0.2	0.065455187	15	0
Gurnards spp	200	8983948_14	339	2.85	175	0.2	0.066666667	15	0
Gurnards spp	220	8983948_14	339	2.85	175	0.2	0.066666667	15	0
Gurnards spp	310	8983948_14	339	2.85	175	0.2	0.066666667	0	5
Capros aper	160	8963109_6	532	3.4	210	0.111111111	0.076923077	13	9
Lepidorhombus whiffiagonis	210	8963109_6	532	3.4	210	0.111111111	0.076923077	13	0
Lepidorhombus whiffiagonis	230	8963109_6	532	3.4	210	0.111111111	0.076923077	13	9
Lepidorhombus whiffiagonis	250	8963109_6	532	3.4	210	0.111111111	0.076923077	13	0
Rays spp	260	8963109_6	532	3.4	210	0.111111111	0.076923077	13	0
Lepidorhombus whiffiagonis	270	8963109_6	532	3.4	210	0.111111111	0.076923077	13	0
Lepidorhombus whiffiagonis	280	8963109_6	532	3.4	210	0.111111111	0.076923077	0	9
Lepidorhombus whiffiagonis	290	8963109_6	532	3.4	210	0.111111111	0.076923077	0	9
Lepidorhombus whiffiagonis	310	8963109_6	532	3.4	210	0.111111111	0.076923077	13	27
Lepidorhombus whiffiagonis	320	8963109_6	532	3.4	210	0.111111111	0.076923077	0	18
Rays spp	320	8963109_6	532	3.4	210	0.111111111	0.076923077	0	9
Lophius	360	8963109_6	532	3.4	210	0.111111111	0.076923077	0	9
Rays spp	360	8963109_6	532	3.4	210	0.111111111	0.076923077	13	0
Lophius	370	8963109_6	532	3.4	210	0.111111111	0.076923077	13	0
Lophius	390	8963109_6	532	3.4	210	0.111111111	0.076923077	13	0
Lophius	420	8963109_6	532	3.4	210	0.111111111	0.076923077	0	9
Capros aper	130	8963109_18	409	3.3	360	0.142857143	0.076923077	13	0
Capros aper	150	8963109_18	409	3.3	360	0.142857143	0.076923077	13	7
Capros aper	160	8963109_18	409	3.3	360	0.142857143	0.076923077	13	0
Gurnards spp	180	8963109_18	409	3.3	360	0.142857143	0.076923077	13	0
Gurnards spp	190	8963109_18	409	3.3	360	0.142857143	0.076923077	13	0
Gurnards spp	200	8963109_18	409	3.3	360	0.142857143	0.076923077	13	0
Gurnards spp	210	8963109_18	409	3.3	360	0.142857143	0.076923077	39	0
Lepidorhombus whiffiagonis	210	8963109_18	409	3.3	360	0.142857143	0.076923077	13	0
Lophius	210	8963109_18	409	3.3	360	0.142857143	0.076923077	13	0
Lepidorhombus whiffiagonis	220	8963109_18	409	3.3	360	0.142857143	0.076923077	26	0
Lophius	220	8963109_18	409	3.3	360	0.142857143	0.076923077	0	7
Gurnards spp	230	8963109_18	409	3.3	360	0.142857143	0.076923077	26	0
Lepidorhombus whiffiagonis	230	8963109_18	409	3.3	360	0.142857143	0.076923077	13	0
Lophius	230	8963109_18	409	3.3	360	0.142857143	0.076923077	0	7
Gurnards spp	240	8963109_18	409	3.3	360	0.142857143	0.076923077	13	0
Lepidorhombus whiffiagonis	240	8963109_18	409	3.3	360	0.142857143	0.076923077	39	0
Rays spp	240	8963109_18	409	3.3	360	0.142857143	0.076923077	13	7
Gurnards spp	250	8963109_18	409	3.3	360	0.142857143	0.076923077	13	0
Lepidorhombus whiffiagonis	250	8963109_18	409	3.3	360	0.142857143	0.076923077	39	0
Lophius	250	8963109_18	409	3.3	360	0.142857143	0.076923077	13	0
Rays spp	260	8963109_18	409	3.3	360	0.142857143	0.076923077	0	14
Gurnards spp	270	8963109_18	409	3.3	360	0.142857143	0.076923077	0	7
Lepidorhombus whiffiagonis	270	8963109_18	409	3.3	360	0.142857143	0.076923077	26	0
Rays spp	270	8963109_18	409	3.3	360	0.142857143	0.076923077	0	14
Lepidorhombus whiffiagonis	280	8963109_18	409	3.3	360	0.142857143	0.076923077	39	0
Rays spp	280	8963109_18	409	3.3	360	0.142857143	0.076923077	0	14
Lepidorhombus whiffiagonis	290	8963109_18	409	3.3	360	0.142857143	0.076923077	0	7
Lophius	290	8963109_18	409	3.3	360	0.142857143	0.076923077	0	7
Rays spp	290	8963109_18	409	3.3	360	0.142857143	0.076923077	0	7
Lophius	300	8963109_18	409	3.3	360	0.142857143	0.076923077	13	0
Rays spp	300	8963109_18	409	3.3	360	0.142857143	0.076923077	0	14
Lepidorhombus whiffiagonis	310	8963109_18	409	3.3	360	0.142857143	0.076923077	13	0
Rays spp	310	8963109_18	409	3.3	360	0.142857143	0.076923077	13	7
Lepidorhombus whiffiagonis	320	8963109_18	409	3.3	360	0.142857143	0.076923077	13	0
Rays spp	320	8963109_18	409	3.3	360	0.142857143	0.076923077	0	7
Lophius	330	8963109_18	409	3.3	360	0.142857143	0.076923077	13	0
Rays spp	330	8963109_18	409	3.3	360	0.142857143	0.076923077	13	7
Lophius	340	8963109_18	409	3.3	360	0.142857143	0.076923077	13	7
Gurnards spp	360	8963109_18	409	3.3	360	0.142857143	0.076923077	13	0
Lophius	360	8963109_18	409	3.3	360	0.142857143	0.076923077	13	7
Lophius	370	8963109_18	409	3.3	360	0.142857143	0.076923077	13	7
Lepidorhombus whiffiagonis	380	8963109_18	409	3.3	360	0.142857143	0.076923077	0	7
Lophius	380	8963109_18	409	3.3	360	0.142857143	0.076923077	0	7
Rays spp	380	8963109_18	409	3.3	360	0.142857143	0.076923077	13	7
Gurnards spp	390	8963109_18	409	3.3	360	0.142857143	0.076923077	0	7
Rays spp	390	8963109_18	409	3.3	360	0.142857143	0.076923077	0	7
Lophius	400	8963109_18	409	3.3	360	0.142857143	0.076923077	13	0
Rays spp	420	8963109_18	409	3.3	360	0.142857143	0.076923077	13	0
Lepidorhombus whiffiagonis	220	9144311_42	481	3.45	265	0.313756614	0.083333333	12	3
Lepidorhombus whiffiagonis	230	9144311_42	481	3.45	265	0.313756614	0.083333333	0	3
Lepidorhombus whiffiagonis	250	9144311_42	481	3.45	265	0.313756614	0.083333333	0	3
Lepidorhombus whiffiagonis	260	9144311_42	481	3.45	265	0.313756614	0.083333333	12	7
Lepidorhombus whiffiagonis	270	9144311_42	481	3.45	265	0.313756614	0.083333333	12	3
Lepidorhombus whiffiagonis	280	9144311_42	481	3.45	265	0.313756614	0.083333333	12	10
Lepidorhombus whiffiagonis	290	9144311_42	481	3.45	265	0.313756614	0.083333333	0	7
Lepidorhombus whiffiagonis	300	9144311_42	481	3.45	265	0.313756614	0.083333333	12	7
Lepidorhombus whiffiagonis	310	9144311_42	481	3.45	265	0.313756614	0.083333333	12	0
Lepidorhombus whiffiagonis	370	9144311_42	481	3.45	265	0.313756614	0.083333333	0	3
Rays spp	250	9144311_42	481	3.45	265	0.333333333	0.083333333	12	0
Rays spp	270	9144311_42	481	3.45	265	0.333333333	0.083333333	12	0
Rays spp	290	9144311_42	481	3.45	265	0.333333333	0.083333333	0	3
Rays spp	300	9144311_42	481	3.45	265	0.333333333	0.083333333	0	3
Rays spp	320	9144311_42	481	3.45	265	0.333333333	0.083333333	0	3
Rays spp	330	9144311_42	481	3.45	265	0.333333333	0.083333333	12	0
Rays spp	410	9144311_42	481	3.45	265	0.333333333	0.083333333	12	0
Lepidorhombus whiffiagonis	280	8983948_15	324	3.6	184	0.5	0.083333333	0	2
Lepidorhombus whiffiagonis	300	8983948_15	324	3.6	184	0.5	0.083333333	12	0
Lepidorhombus whiffiagonis	310	8983948_15	324	3.6	184	0.5	0.083333333	0	2
Lepidorhombus whiffiagonis	320	8983948_15	324	3.6	184	0.5	0.083333333	12	0
Rays spp	360	8983948_15	324	3.6	184	0.5	0.083333333	0	2
Rays spp	370	8983948_15	324	3.6	184	0.5	0.083333333	0	2
Rays spp	390	8983948_15	324	3.6	184	0.5	0.083333333	12	0
Lepidorhombus whiffiagonis	410	8983948_15	324	3.6	184	0.5	0.083333333	12	0
Rays spp	420	8983948_15	324	3.6	184	0.5	0.083333333	12	0
Rays spp	430	8983948_15	324	3.6	184	0.5	0.083333333	0	2
Melanogrammus aeglefinus	300	8983948_15	324	3.6	184	1	0.083333333	12	0
Gurnards spp	240	9144311_42	481	3.45	265	1	0.083333333	12	0
Rays spp	220	8963109_4	376	3.4	239	0.111111111	0.083695652	0	9
Rays spp	230	8963109_4	376	3.4	239	0.111111111	0.083695652	0	18
Rays spp	240	8963109_4	376	3.4	239	0.111111111	0.083695652	23	0
Rays spp	250	8963109_4	376	3.4	239	0.111111111	0.083695652	12	9
Rays spp	260	8963109_4	376	3.4	239	0.111111111	0.083695652	12	9
Rays spp	270	8963109_4	376	3.4	239	0.111111111	0.083695652	12	9
Rays spp	280	8963109_4	376	3.4	239	0.111111111	0.083695652	24	9
Rays spp	290	8963109_4	376	3.4	239	0.111111111	0.083695652	12	0
Rays spp	300	8963109_4	376	3.4	239	0.111111111	0.083695652	0	27
Rays spp	310	8963109_4	376	3.4	239	0.111111111	0.083695652	12	0
Rays spp	320	8963109_4	376	3.4	239	0.111111111	0.083695652	0	9
Rays spp	330	8963109_4	376	3.4	239	0.111111111	0.083695652	0	9
Rays spp	350	8963109_4	376	3.4	239	0.111111111	0.083695652	12	0
Rays spp	370	8963109_4	376	3.4	239	0.111111111	0.083695652	0	9
Rays spp	390	8963109_4	376	3.4	239	0.111111111	0.083695652	12	9
Rays spp	400	8963109_4	376	3.4	239	0.111111111	0.083695652	12	0
Rays spp	420	8963109_4	376	3.4	239	0.111111111	0.083695652	0	9
Gurnards spp	180	8963109_4	376	3.4	239	0.111111111	0.083809524	12	0
Gurnards spp	190	8963109_4	376	3.4	239	0.111111111	0.083809524	35	0
Gurnards spp	200	8963109_4	376	3.4	239	0.111111111	0.083809524	12	0
Gurnards spp	210	8963109_4	376	3.4	239	0.111111111	0.083809524	12	0
Gurnards spp	240	8963109_4	376	3.4	239	0.111111111	0.083809524	0	9
Gurnards spp	250	8963109_4	376	3.4	239	0.111111111	0.083809524	0	9
Gurnards spp	260	8963109_4	376	3.4	239	0.111111111	0.083809524	12	0
Capros aper	140	8963109_4	376	3.4	239	0.111111111	0.084541063	23	9
Capros aper	150	8963109_4	376	3.4	239	0.111111111	0.084541063	12	0
Capros aper	160	8963109_4	376	3.4	239	0.111111111	0.084541063	12	0
Lophius	270	8963109_4	376	3.4	239	0.111111111	0.084541063	12	9
Lophius	310	8963109_4	376	3.4	239	0.111111111	0.084541063	0	9
Lophius	330	8963109_4	376	3.4	239	0.111111111	0.084541063	0	9
Lophius	350	8963109_4	376	3.4	239	0.111111111	0.084541063	23	0
Lophius	360	8963109_4	376	3.4	239	0.111111111	0.084541063	0	9
Lophius	370	8963109_4	376	3.4	239	0.111111111	0.084541063	12	0
Lophius	410	8963109_4	376	3.4	239	0.111111111	0.084541063	0	9
Lepidorhombus whiffiagonis	210	8963109_4	376	3.4	239	0.111111111	0.084708666	23	0
Lepidorhombus whiffiagonis	230	8963109_4	376	3.4	239	0.111111111	0.084708666	35	0
Lepidorhombus whiffiagonis	250	8963109_4	376	3.4	239	0.111111111	0.084708666	12	9
Lepidorhombus whiffiagonis	270	8963109_4	376	3.4	239	0.111111111	0.084708666	12	9
Lepidorhombus whiffiagonis	280	8963109_4	376	3.4	239	0.111111111	0.084708666	12	9
Lepidorhombus whiffiagonis	310	8963109_4	376	3.4	239	0.111111111	0.084708666	0	18
Lepidorhombus whiffiagonis	330	8963109_4	376	3.4	239	0.111111111	0.084708666	23	9
Lepidorhombus whiffiagonis	340	8963109_4	376	3.4	239	0.111111111	0.084708666	0	9
Lepidorhombus whiffiagonis	360	8963109_4	376	3.4	239	0.111111111	0.084708666	12	0
Gurnards spp	190	8983948_15	324	3.6	184	0.5	0.084937888	12	0
Gurnards spp	200	8983948_15	324	3.6	184	0.5	0.084937888	23	0
Gurnards spp	210	8983948_15	324	3.6	184	0.5	0.084937888	23	0
Gurnards spp	220	8983948_15	324	3.6	184	0.5	0.084937888	35	2
Gurnards spp	270	8983948_15	324	3.6	184	0.5	0.084937888	12	0
Gurnards spp	280	8983948_15	324	3.6	184	0.5	0.084937888	12	0
Gurnards spp	350	8983948_15	324	3.6	184	0.5	0.084937888	0	2
Capros aper	130	8983948_15	324	3.6	184	1	0.085334714	35	0
Capros aper	140	8983948_15	324	3.6	184	1	0.085334714	12	0
Capros aper	150	8983948_15	324	3.6	184	1	0.085334714	23	0
Lophius	210	8983948_15	324	3.6	184	0.5	0.086956522	0	2
Lophius	230	8983948_15	324	3.6	184	0.5	0.086956522	0	2
Lophius	340	8983948_15	324	3.6	184	0.5	0.086956522	23	0
Lophius	350	8983948_15	324	3.6	184	0.5	0.086956522	0	4
Lophius	400	8983948_15	324	3.6	184	0.5	0.086956522	0	2
Lepidorhombus whiffiagonis	210	8983948_18	548	3.3	166	0.5	0.088932806	11	0
Lepidorhombus whiffiagonis	220	8983948_18	548	3.3	166	0.5	0.088932806	0	2
Lepidorhombus whiffiagonis	230	8983948_18	548	3.3	166	0.5	0.088932806	23	0
Melanogrammus aeglefinus	290	8983948_18	548	3.3	166	1	0.088932806	23	0
Melanogrammus aeglefinus	300	8983948_18	548	3.3	166	1	0.088932806	11	0
Melanogrammus aeglefinus	310	8983948_18	548	3.3	166	1	0.088932806	11	0
Melanogrammus aeglefinus	320	8983948_18	548	3.3	166	1	0.088932806	23	0
Melanogrammus aeglefinus	330	8983948_18	548	3.3	166	1	0.088932806	11	0
Melanogrammus aeglefinus	360	8983948_18	548	3.3	166	1	0.088932806	23	0
Gurnards spp	180	8983948_18	548	3.3	166	0.5125	0.089171084	0	2
Gurnards spp	190	8983948_18	548	3.3	166	0.5125	0.089171084	68	0
Gurnards spp	200	8983948_18	548	3.3	166	0.5125	0.089171084	79	2
Gurnards spp	210	8983948_18	548	3.3	166	0.5125	0.089171084	45	0
Gurnards spp	220	8983948_18	548	3.3	166	0.5125	0.089171084	45	5
Gurnards spp	230	8983948_18	548	3.3	166	0.5125	0.089171084	34	2
Gurnards spp	240	8983948_18	548	3.3	166	0.5125	0.089171084	11	4
Gurnards spp	250	8983948_18	548	3.3	166	0.5125	0.089171084	23	0
Gurnards spp	260	8983948_18	548	3.3	166	0.5125	0.089171084	0	2
Gurnards spp	270	8983948_18	548	3.3	166	0.5125	0.089171084	0	2
Gurnards spp	290	8983948_18	548	3.3	166	0.5125	0.089171084	11	0
Gurnards spp	300	8983948_18	548	3.3	166	0.5125	0.089171084	0	2
Gurnards spp	360	8983948_18	548	3.3	166	0.5125	0.089171084	11	0
Capros aper	110	8983948_18	548	3.3	166	1	0.089252499	11	0
Capros aper	120	8983948_18	548	3.3	166	1	0.089252499	34	0
Capros aper	150	8983948_18	548	3.3	166	1	0.089252499	23	0
Capros aper	160	8983948_18	548	3.3	166	1	0.089252499	11	0
Lophius	250	8963109_45	518	3.3	184	0.196969697	0.090909091	0	5
Lophius	290	8963109_45	518	3.3	184	0.196969697	0.090909091	0	5
Lophius	310	8963109_45	518	3.3	184	0.196969697	0.090909091	0	5
Lophius	320	8963109_45	518	3.3	184	0.196969697	0.090909091	0	11
Lophius	330	8963109_45	518	3.3	184	0.196969697	0.090909091	0	5
Lophius	340	8963109_45	518	3.3	184	0.196969697	0.090909091	11	0
Lophius	360	8963109_45	518	3.3	184	0.196969697	0.090909091	11	5
Lepidorhombus whiffiagonis	210	8963109_45	518	3.3	184	0.197402597	0.090909091	0	5
Lepidorhombus whiffiagonis	230	8963109_45	518	3.3	184	0.197402597	0.090909091	22	0
Lepidorhombus whiffiagonis	240	8963109_45	518	3.3	184	0.197402597	0.090909091	0	5
Lepidorhombus whiffiagonis	250	8963109_45	518	3.3	184	0.197402597	0.090909091	0	10
Lepidorhombus whiffiagonis	270	8963109_45	518	3.3	184	0.197402597	0.090909091	0	5
Lepidorhombus whiffiagonis	280	8963109_45	518	3.3	184	0.197402597	0.090909091	0	5
Lepidorhombus whiffiagonis	290	8963109_45	518	3.3	184	0.197402597	0.090909091	0	11
Lepidorhombus whiffiagonis	310	8963109_45	518	3.3	184	0.197402597	0.090909091	11	0
Lepidorhombus whiffiagonis	320	8963109_45	518	3.3	184	0.197402597	0.090909091	11	0
Lepidorhombus whiffiagonis	330	8963109_45	518	3.3	184	0.197402597	0.090909091	0	5
Lepidorhombus whiffiagonis	340	8963109_45	518	3.3	184	0.197402597	0.090909091	11	0
Lepidorhombus whiffiagonis	350	8963109_45	518	3.3	184	0.197402597	0.090909091	11	0
Rays spp	220	8963109_45	518	3.3	184	0.198347107	0.090909091	11	0
Rays spp	230	8963109_45	518	3.3	184	0.198347107	0.090909091	0	10
Rays spp	240	8963109_45	518	3.3	184	0.198347107	0.090909091	0	5
Rays spp	250	8963109_45	518	3.3	184	0.198347107	0.090909091	22	5
Rays spp	260	8963109_45	518	3.3	184	0.198347107	0.090909091	0	11
Rays spp	280	8963109_45	518	3.3	184	0.198347107	0.090909091	11	0
Rays spp	290	8963109_45	518	3.3	184	0.198347107	0.090909091	11	5
Rays spp	300	8963109_45	518	3.3	184	0.198347107	0.090909091	11	0
Rays spp	320	8963109_45	518	3.3	184	0.198347107	0.090909091	0	5
Rays spp	330	8963109_45	518	3.3	184	0.198347107	0.090909091	11	0
Rays spp	340	8963109_45	518	3.3	184	0.198347107	0.090909091	0	5
Rays spp	350	8963109_45	518	3.3	184	0.198347107	0.090909091	11	5
Rays spp	360	8963109_45	518	3.3	184	0.198347107	0.090909091	0	5
Rays spp	370	8963109_45	518	3.3	184	0.198347107	0.090909091	11	10
Rays spp	470	8963109_45	518	3.3	184	0.198347107	0.090909091	0	5
Lophius	210	8983948_18	548	3.3	166	0.5	0.090909091	11	0
Rays spp	270	8983948_18	548	3.3	166	0.5	0.090909091	11	0
Rays spp	290	8983948_18	548	3.3	166	0.5	0.090909091	11	2
Lophius	300	8983948_18	548	3.3	166	0.5	0.090909091	0	2
Rays spp	320	8983948_18	548	3.3	166	0.5	0.090909091	11	0
Lophius	330	8983948_18	548	3.3	166	0.5	0.090909091	11	0
Rays spp	330	8983948_18	548	3.3	166	0.5	0.090909091	0	2
Lophius	340	8983948_18	548	3.3	166	0.5	0.090909091	11	0
Lophius	350	8983948_18	548	3.3	166	0.5	0.090909091	0	2
Rays spp	350	8983948_18	548	3.3	166	0.5	0.090909091	0	2
Lophius	360	8983948_18	548	3.3	166	0.5	0.090909091	0	2
Rays spp	380	8983948_18	548	3.3	166	0.5	0.090909091	0	2
Rays spp	390	8983948_18	548	3.3	166	0.5	0.090909091	0	2
Melanogrammus aeglefinus	260	8963109_45	518	3.3	184	1	0.090909091	11	0
Gurnards spp	180	8963109_45	518	3.3	184	0.2	0.091382576	11	0
Gurnards spp	200	8963109_45	518	3.3	184	0.2	0.091382576	0	5
Gurnards spp	210	8963109_45	518	3.3	184	0.2	0.091382576	32	5
Gurnards spp	230	8963109_45	518	3.3	184	0.2	0.091382576	11	5
Gurnards spp	240	8963109_45	518	3.3	184	0.2	0.091382576	11	0
Gurnards spp	290	8963109_45	518	3.3	184	0.2	0.091382576	11	0
Gurnards spp	300	8963109_45	518	3.3	184	0.2	0.091382576	11	0
Capros aper	110	8963109_23	427	3.3	558	0.166666667	0.1	20	6
Capros aper	120	8963109_23	427	3.3	558	0.166666667	0.1	80	0
Capros aper	130	8963109_23	427	3.3	558	0.166666667	0.1	150	12
Capros aper	140	8963109_23	427	3.3	558	0.166666667	0.1	210	60
Capros aper	150	8963109_23	427	3.3	558	0.166666667	0.1	80	12
Capros aper	160	8963109_23	427	3.3	558	0.166666667	0.1	40	12
Gurnards spp	180	8963109_23	427	3.3	558	0.166666667	0.1	10	0
Gurnards spp	190	8963109_23	427	3.3	558	0.166666667	0.1	30	0
Gurnards spp	200	8963109_23	427	3.3	558	0.166666667	0.1	20	24
Lepidorhombus whiffiagonis	200	8963109_23	427	3.3	558	0.166666667	0.1	10	0
Gurnards spp	210	8963109_23	427	3.3	558	0.166666667	0.1	10	6
Lepidorhombus whiffiagonis	210	8963109_23	427	3.3	558	0.166666667	0.1	10	0
Lophius	210	8963109_23	427	3.3	558	0.166666667	0.1	10	0
Gurnards spp	220	8963109_23	427	3.3	558	0.166666667	0.1	10	6
Lepidorhombus whiffiagonis	220	8963109_23	427	3.3	558	0.166666667	0.1	20	0
Gurnards spp	230	8963109_23	427	3.3	558	0.166666667	0.1	20	6
Lepidorhombus whiffiagonis	230	8963109_23	427	3.3	558	0.166666667	0.1	20	0
Gurnards spp	240	8963109_23	427	3.3	558	0.166666667	0.1	20	6
Lepidorhombus whiffiagonis	240	8963109_23	427	3.3	558	0.166666667	0.1	10	6
Lophius	240	8963109_23	427	3.3	558	0.166666667	0.1	0	6
Lepidorhombus whiffiagonis	250	8963109_23	427	3.3	558	0.166666667	0.1	0	12
Lophius	250	8963109_23	427	3.3	558	0.166666667	0.1	0	6
Gurnards spp	260	8963109_23	427	3.3	558	0.166666667	0.1	0	6
Lepidorhombus whiffiagonis	260	8963109_23	427	3.3	558	0.166666667	0.1	10	0
Lepidorhombus whiffiagonis	270	8963109_23	427	3.3	558	0.166666667	0.1	0	6
Lophius	270	8963109_23	427	3.3	558	0.166666667	0.1	0	6
Lepidorhombus whiffiagonis	280	8963109_23	427	3.3	558	0.166666667	0.1	10	0
Lophius	280	8963109_23	427	3.3	558	0.166666667	0.1	0	6
Gurnards spp	290	8963109_23	427	3.3	558	0.166666667	0.1	0	6
Lepidorhombus whiffiagonis	290	8963109_23	427	3.3	558	0.166666667	0.1	0	12
Lophius	290	8963109_23	427	3.3	558	0.166666667	0.1	0	12
Lepidorhombus whiffiagonis	300	8963109_23	427	3.3	558	0.166666667	0.1	0	6
Gurnards spp	310	8963109_23	427	3.3	558	0.166666667	0.1	0	6
Lepidorhombus whiffiagonis	310	8963109_23	427	3.3	558	0.166666667	0.1	0	6
Lophius	310	8963109_23	427	3.3	558	0.166666667	0.1	10	6
Gurnards spp	320	8963109_23	427	3.3	558	0.166666667	0.1	0	6
Lophius	320	8963109_23	427	3.3	558	0.166666667	0.1	10	12
Lophius	330	8963109_23	427	3.3	558	0.166666667	0.1	10	0
Gurnards spp	340	8963109_23	427	3.3	558	0.166666667	0.1	20	0
Lepidorhombus whiffiagonis	340	8963109_23	427	3.3	558	0.166666667	0.1	0	6
Lophius	340	8963109_23	427	3.3	558	0.166666667	0.1	0	12
Lophius	350	8963109_23	427	3.3	558	0.166666667	0.1	0	6
Lophius	390	8963109_23	427	3.3	558	0.166666667	0.1	10	0
Rays spp	240	8963109_23	427	3.3	558	1	0.1	10	0
Rays spp	330	8963109_23	427	3.3	558	1	0.1	10	0
Rays spp	440	8963109_23	427	3.3	558	1	0.1	10	0
Capros aper	120	8983948_23	472	3.3	178	0.25	0.109322468	46	4
Capros aper	130	8983948_23	472	3.3	178	0.25	0.109322468	37	0
Capros aper	140	8983948_23	472	3.3	178	0.25	0.109322468	64	4
Capros aper	150	8983948_23	472	3.3	178	0.25	0.109322468	18	8
Gurnards spp	190	8983948_23	472	3.3	178	0.25	0.111111111	9	0
Gurnards spp	200	8983948_23	472	3.3	178	0.25	0.111111111	9	0
Gurnards spp	220	8983948_23	472	3.3	178	0.25	0.111111111	9	0
Gurnards spp	230	8983948_23	472	3.3	178	0.25	0.111111111	18	0
Gurnards spp	250	8983948_23	472	3.3	178	0.25	0.111111111	9	0
Rays spp	250	8983948_23	472	3.3	178	0.25	0.111111111	9	0
Gurnards spp	270	8983948_23	472	3.3	178	0.25	0.111111111	0	4
Gurnards spp	280	8983948_23	472	3.3	178	0.25	0.111111111	18	0
Rays spp	280	8983948_23	472	3.3	178	0.25	0.111111111	0	4
Lophius	290	8983948_23	472	3.3	178	0.25	0.111111111	9	0
Rays spp	290	8983948_23	472	3.3	178	0.25	0.111111111	9	0
Gurnards spp	300	8983948_23	472	3.3	178	0.25	0.111111111	9	0
Rays spp	300	8983948_23	472	3.3	178	0.25	0.111111111	0	4
Lophius	310	8983948_23	472	3.3	178	0.25	0.111111111	9	0
Rays spp	310	8983948_23	472	3.3	178	0.25	0.111111111	0	4
Gurnards spp	320	8983948_23	472	3.3	178	0.25	0.111111111	9	0
Lophius	320	8983948_23	472	3.3	178	0.25	0.111111111	18	4
Gurnards spp	340	8983948_23	472	3.3	178	0.25	0.111111111	9	0
Rays spp	340	8983948_23	472	3.3	178	0.25	0.111111111	18	0
Lophius	350	8983948_23	472	3.3	178	0.25	0.111111111	27	8
Rays spp	350	8983948_23	472	3.3	178	0.25	0.111111111	9	0
Lophius	360	8983948_23	472	3.3	178	0.25	0.111111111	0	4
Lophius	380	8983948_23	472	3.3	178	0.25	0.111111111	0	8
Rays spp	380	8983948_23	472	3.3	178	0.25	0.111111111	0	4
Lophius	390	8983948_23	472	3.3	178	0.25	0.111111111	9	4
Rays spp	390	8983948_23	472	3.3	178	0.25	0.111111111	18	0
Lophius	400	8983948_23	472	3.3	178	0.25	0.111111111	0	4
Rays spp	400	8983948_23	472	3.3	178	0.25	0.111111111	9	4
Capros aper	120	8983948_8	258	3.3	137	1	0.111111111	9	0
Capros aper	130	8983948_8	258	3.3	137	1	0.111111111	9	2
Lepidorhombus whiffiagonis	200	8983948_8	258	3.3	137	1	0.111111111	9	0
Gurnards spp	220	8983948_8	258	3.3	137	1	0.111111111	9	0
Gurnards spp	250	8983948_8	258	3.3	137	1	0.111111111	9	0
Gurnards spp	260	8983948_8	258	3.3	137	1	0.111111111	18	0
Lepidorhombus whiffiagonis	280	8983948_8	258	3.3	137	1	0.111111111	18	1
Gurnards spp	290	8983948_8	258	3.3	137	1	0.111111111	18	0
Lepidorhombus whiffiagonis	300	8983948_8	258	3.3	137	1	0.111111111	0	2
Lepidorhombus whiffiagonis	310	8983948_8	258	3.3	137	1	0.111111111	0	1
Melanogrammus aeglefinus	310	8983948_8	258	3.3	137	1	0.111111111	9	0
Gurnards spp	320	8983948_8	258	3.3	137	1	0.111111111	9	0
Lepidorhombus whiffiagonis	320	8983948_8	258	3.3	137	1	0.111111111	0	2
Melanogrammus aeglefinus	320	8983948_8	258	3.3	137	1	0.111111111	9	1
Lepidorhombus whiffiagonis	330	8983948_8	258	3.3	137	1	0.111111111	0	1
Lepidorhombus whiffiagonis	340	8983948_8	258	3.3	137	1	0.111111111	0	1
Melanogrammus aeglefinus	360	8983948_8	258	3.3	137	1	0.111111111	9	0
Gurnards spp	370	8983948_8	258	3.3	137	1	0.111111111	0	1
Melanogrammus aeglefinus	330	8983948_23	472	3.3	178	1	0.111111111	9	0
Capros aper	110	8962643_47	427	3.75	198	1	0.118823529	25	0
Capros aper	130	8962643_47	427	3.75	198	1	0.118823529	17	0
Capros aper	140	8962643_47	427	3.75	198	1	0.118823529	17	0
Capros aper	150	8962643_47	427	3.75	198	1	0.118823529	25	0
Gurnards spp	180	8962643_47	427	3.75	198	1	0.119837026	25	0
Gurnards spp	190	8962643_47	427	3.75	198	1	0.119837026	50	0
Gurnards spp	200	8962643_47	427	3.75	198	1	0.119837026	50	0
Gurnards spp	210	8962643_47	427	3.75	198	1	0.119837026	33	0
Gurnards spp	220	8962643_47	427	3.75	198	1	0.119837026	17	0
Gurnards spp	230	8962643_47	427	3.75	198	1	0.119837026	25	0
Gurnards spp	240	8962643_47	427	3.75	198	1	0.119837026	25	0
Lepidorhombus whiffiagonis	200	8963109_27	448	3.3	499	0.2	0.119863185	17	0
Lepidorhombus whiffiagonis	210	8963109_27	448	3.3	499	0.2	0.119863185	42	5
Lepidorhombus whiffiagonis	220	8963109_27	448	3.3	499	0.2	0.119863185	33	0
Lepidorhombus whiffiagonis	230	8963109_27	448	3.3	499	0.2	0.119863185	50	0
Lepidorhombus whiffiagonis	250	8963109_27	448	3.3	499	0.2	0.119863185	17	0
Lepidorhombus whiffiagonis	260	8963109_27	448	3.3	499	0.2	0.119863185	34	5
Lepidorhombus whiffiagonis	270	8963109_27	448	3.3	499	0.2	0.119863185	8	10
Lepidorhombus whiffiagonis	280	8963109_27	448	3.3	499	0.2	0.119863185	17	15
Lepidorhombus whiffiagonis	290	8963109_27	448	3.3	499	0.2	0.119863185	25	10
Lepidorhombus whiffiagonis	300	8963109_27	448	3.3	499	0.2	0.119863185	17	20
Lepidorhombus whiffiagonis	310	8963109_27	448	3.3	499	0.2	0.119863185	8	5
Lepidorhombus whiffiagonis	320	8963109_27	448	3.3	499	0.2	0.119863185	0	5
Lepidorhombus whiffiagonis	330	8963109_27	448	3.3	499	0.2	0.119863185	0	10
Capros aper	120	8983948_22	435	3.3	178	0.240740741	0.121054447	0	4
Capros aper	130	8983948_22	435	3.3	178	0.240740741	0.121054447	41	4
Capros aper	140	8983948_22	435	3.3	178	0.240740741	0.121054447	33	27
Capros aper	150	8983948_22	435	3.3	178	0.240740741	0.121054447	25	0
Gurnards spp	190	8963109_27	448	3.3	499	0.2	0.12241533	17	0
Gurnards spp	200	8963109_27	448	3.3	499	0.2	0.12241533	33	5
Gurnards spp	210	8963109_27	448	3.3	499	0.2	0.12241533	8	0
Gurnards spp	220	8963109_27	448	3.3	499	0.2	0.12241533	17	0
Gurnards spp	230	8963109_27	448	3.3	499	0.2	0.12241533	8	0
Gurnards spp	240	8963109_27	448	3.3	499	0.2	0.12241533	17	0
Gurnards spp	250	8963109_27	448	3.3	499	0.2	0.12241533	0	5
Gurnards spp	260	8963109_27	448	3.3	499	0.2	0.12241533	8	10
Gurnards spp	290	8963109_27	448	3.3	499	0.2	0.12241533	8	0
Gurnards spp	300	8963109_27	448	3.3	499	0.2	0.12241533	0	10
Gurnards spp	340	8963109_27	448	3.3	499	0.2	0.12241533	8	0
Gurnards spp	370	8963109_27	448	3.3	499	0.2	0.12241533	8	0
Lophius	210	8962643_9	446	3.3	188	0.166666667	0.12254902	0	6
Lophius	240	8962643_9	446	3.3	188	0.166666667	0.12254902	8	0
Lophius	270	8962643_9	446	3.3	188	0.166666667	0.12254902	0	18
Lophius	280	8962643_9	446	3.3	188	0.166666667	0.12254902	17	6
Lophius	300	8962643_9	446	3.3	188	0.166666667	0.12254902	0	6
Lophius	310	8962643_9	446	3.3	188	0.166666667	0.12254902	0	6
Lophius	350	8962643_9	446	3.3	188	0.166666667	0.12254902	8	18
Lophius	360	8962643_9	446	3.3	188	0.166666667	0.12254902	0	12
Lophius	390	8962643_9	446	3.3	188	0.166666667	0.12254902	0	6
Lophius	400	8962643_9	446	3.3	188	0.166666667	0.12254902	0	12
Gurnards spp	180	8962643_9	446	3.3	188	0.166666667	0.122660428	8	0
Gurnards spp	190	8962643_9	446	3.3	188	0.166666667	0.122660428	33	0
Gurnards spp	200	8962643_9	446	3.3	188	0.166666667	0.122660428	17	6
Gurnards spp	210	8962643_9	446	3.3	188	0.166666667	0.122660428	33	6
Gurnards spp	220	8962643_9	446	3.3	188	0.166666667	0.122660428	33	6
Gurnards spp	240	8962643_9	446	3.3	188	0.166666667	0.122660428	0	12
Gurnards spp	250	8962643_9	446	3.3	188	0.166666667	0.122660428	8	0
Gurnards spp	260	8962643_9	446	3.3	188	0.166666667	0.122660428	16	0
Gurnards spp	340	8962643_9	446	3.3	188	0.166666667	0.122660428	0	6
Gurnards spp	350	8962643_9	446	3.3	188	0.166666667	0.122660428	8	6
Gurnards spp	390	8962643_9	446	3.3	188	0.166666667	0.122660428	0	6
Gurnards spp	400	8962643_9	446	3.3	188	0.166666667	0.122660428	0	6
Lepidorhombus whiffiagonis	200	8962643_9	446	3.3	188	0.166666667	0.122941176	8	0
Lepidorhombus whiffiagonis	220	8962643_9	446	3.3	188	0.166666667	0.122941176	17	0
Lepidorhombus whiffiagonis	230	8962643_9	446	3.3	188	0.166666667	0.122941176	25	0
Lepidorhombus whiffiagonis	240	8962643_9	446	3.3	188	0.166666667	0.122941176	8	0
Lepidorhombus whiffiagonis	260	8962643_9	446	3.3	188	0.166666667	0.122941176	8	0
Lepidorhombus whiffiagonis	290	8962643_9	446	3.3	188	0.166666667	0.122941176	8	6
Lepidorhombus whiffiagonis	330	8962643_9	446	3.3	188	0.166666667	0.122941176	0	6
Rays spp	220	8962643_9	446	3.3	188	0.166666667	0.123161765	0	6
Rays spp	260	8962643_9	446	3.3	188	0.166666667	0.123161765	8	6
Rays spp	270	8962643_9	446	3.3	188	0.166666667	0.123161765	8	6
Rays spp	280	8962643_9	446	3.3	188	0.166666667	0.123161765	8	6
Rays spp	290	8962643_9	446	3.3	188	0.166666667	0.123161765	0	6
Rays spp	300	8962643_9	446	3.3	188	0.166666667	0.123161765	0	12
Rays spp	350	8962643_9	446	3.3	188	0.166666667	0.123161765	0	12
Rays spp	360	8962643_9	446	3.3	188	0.166666667	0.123161765	0	6
Rays spp	380	8962643_9	446	3.3	188	0.166666667	0.123161765	17	0
Lophius	230	8962643_47	427	3.75	198	0.333333333	0.123161765	8	0
Lophius	240	8962643_47	427	3.75	198	0.333333333	0.123161765	0	3
Lophius	270	8962643_47	427	3.75	198	0.333333333	0.123161765	0	3
Lophius	290	8962643_47	427	3.75	198	0.333333333	0.123161765	8	0
Lophius	300	8962643_47	427	3.75	198	0.333333333	0.123161765	0	3
Lophius	320	8962643_47	427	3.75	198	0.333333333	0.123161765	17	3
Lophius	330	8962643_47	427	3.75	198	0.333333333	0.123161765	8	0
Lophius	360	8962643_47	427	3.75	198	0.333333333	0.123161765	0	3
Lophius	370	8962643_47	427	3.75	198	0.333333333	0.123161765	0	3
Melanogrammus aeglefinus	280	8962643_9	446	3.3	188	0.166666667	0.125	0	6
Melanogrammus aeglefinus	300	8962643_9	446	3.3	188	0.166666667	0.125	0	6
Melanogrammus aeglefinus	340	8962643_9	446	3.3	188	0.166666667	0.125	8	0
Capros aper	140	8962643_2	484	3.6	275	0.166666667	0.125	24	0
Capros aper	150	8962643_2	484	3.6	275	0.166666667	0.125	64	12
Capros aper	160	8962643_2	484	3.6	275	0.166666667	0.125	24	6
Lepidorhombus whiffiagonis	210	8962643_2	484	3.6	275	0.166666667	0.125	16	0
Lepidorhombus whiffiagonis	220	8962643_2	484	3.6	275	0.166666667	0.125	8	0
Rays spp	220	8962643_2	484	3.6	275	0.166666667	0.125	8	0
Lepidorhombus whiffiagonis	230	8962643_2	484	3.6	275	0.166666667	0.125	16	0
Rays spp	230	8962643_2	484	3.6	275	0.166666667	0.125	8	12
Lepidorhombus whiffiagonis	240	8962643_2	484	3.6	275	0.166666667	0.125	8	6
Lepidorhombus whiffiagonis	250	8962643_2	484	3.6	275	0.166666667	0.125	32	0
Rays spp	250	8962643_2	484	3.6	275	0.166666667	0.125	0	12
Lepidorhombus whiffiagonis	260	8962643_2	484	3.6	275	0.166666667	0.125	16	12
Lepidorhombus whiffiagonis	270	8962643_2	484	3.6	275	0.166666667	0.125	8	12
Rays spp	270	8962643_2	484	3.6	275	0.166666667	0.125	8	18
Lepidorhombus whiffiagonis	280	8962643_2	484	3.6	275	0.166666667	0.125	16	0
Rays spp	280	8962643_2	484	3.6	275	0.166666667	0.125	16	0
Lepidorhombus whiffiagonis	290	8962643_2	484	3.6	275	0.166666667	0.125	8	6
Rays spp	290	8962643_2	484	3.6	275	0.166666667	0.125	0	18
Lepidorhombus whiffiagonis	300	8962643_2	484	3.6	275	0.166666667	0.125	0	6
Rays spp	300	8962643_2	484	3.6	275	0.166666667	0.125	0	6
Lepidorhombus whiffiagonis	310	8962643_2	484	3.6	275	0.166666667	0.125	0	6
Lophius	320	8962643_2	484	3.6	275	0.166666667	0.125	8	12
Rays spp	320	8962643_2	484	3.6	275	0.166666667	0.125	8	6
Rays spp	330	8962643_2	484	3.6	275	0.166666667	0.125	0	18
Lophius	340	8962643_2	484	3.6	275	0.166666667	0.125	8	0
Rays spp	340	8962643_2	484	3.6	275	0.166666667	0.125	8	0
Lepidorhombus whiffiagonis	350	8962643_2	484	3.6	275	0.166666667	0.125	0	6
Lophius	350	8962643_2	484	3.6	275	0.166666667	0.125	16	12
Rays spp	350	8962643_2	484	3.6	275	0.166666667	0.125	0	6
Lophius	370	8962643_2	484	3.6	275	0.166666667	0.125	8	12
Lophius	390	8962643_2	484	3.6	275	0.166666667	0.125	0	12
Lophius	240	8963109_27	448	3.3	499	0.2	0.125	8	0
Rays spp	240	8963109_27	448	3.3	499	0.2	0.125	0	5
Lophius	260	8963109_27	448	3.3	499	0.2	0.125	0	5
Rays spp	260	8963109_27	448	3.3	499	0.2	0.125	0	5
Rays spp	270	8963109_27	448	3.3	499	0.2	0.125	8	0
Lophius	280	8963109_27	448	3.3	499	0.2	0.125	0	5
Rays spp	280	8963109_27	448	3.3	499	0.2	0.125	8	10
Rays spp	290	8963109_27	448	3.3	499	0.2	0.125	0	5
Lophius	300	8963109_27	448	3.3	499	0.2	0.125	0	5
Lophius	310	8963109_27	448	3.3	499	0.2	0.125	8	15
Lophius	320	8963109_27	448	3.3	499	0.2	0.125	0	5
Lophius	330	8963109_27	448	3.3	499	0.2	0.125	8	15
Lophius	340	8963109_27	448	3.3	499	0.2	0.125	0	5
Lophius	360	8963109_27	448	3.3	499	0.2	0.125	0	10
Rays spp	420	8963109_27	448	3.3	499	0.2	0.125	8	0
Lophius	220	8983948_22	435	3.3	178	0.243055556	0.125	8	0
Lophius	240	8983948_22	435	3.3	178	0.243055556	0.125	8	9
Lophius	280	8983948_22	435	3.3	178	0.243055556	0.125	16	0
Lophius	300	8983948_22	435	3.3	178	0.243055556	0.125	16	0
Lophius	330	8983948_22	435	3.3	178	0.243055556	0.125	0	4
Lophius	340	8983948_22	435	3.3	178	0.243055556	0.125	0	4
Lophius	350	8983948_22	435	3.3	178	0.243055556	0.125	8	0
Lophius	370	8983948_22	435	3.3	178	0.243055556	0.125	8	0
Lophius	380	8983948_22	435	3.3	178	0.243055556	0.125	8	4
Gurnards spp	200	8983948_22	435	3.3	178	0.25	0.125	16	0
Gurnards spp	220	8983948_22	435	3.3	178	0.25	0.125	8	4
Gurnards spp	240	8983948_22	435	3.3	178	0.25	0.125	16	0
Gurnards spp	250	8983948_22	435	3.3	178	0.25	0.125	16	0
Gurnards spp	260	8983948_22	435	3.3	178	0.25	0.125	8	0
Gurnards spp	270	8983948_22	435	3.3	178	0.25	0.125	8	0
Gurnards spp	300	8983948_22	435	3.3	178	0.25	0.125	8	0
Rays spp	300	8983948_22	435	3.3	178	0.25	0.125	8	0
Rays spp	330	8983948_22	435	3.3	178	0.25	0.125	16	0
Gurnards spp	340	8983948_22	435	3.3	178	0.25	0.125	8	0
Rays spp	360	8983948_22	435	3.3	178	0.25	0.125	0	4
Rays spp	380	8983948_22	435	3.3	178	0.25	0.125	0	4
Rays spp	390	8983948_22	435	3.3	178	0.25	0.125	0	4
Rays spp	400	8983948_22	435	3.3	178	0.25	0.125	16	0
Rays spp	410	8983948_22	435	3.3	178	0.25	0.125	8	0
Rays spp	500	8983948_22	435	3.3	178	0.25	0.125	0	4
Melanogrammus aeglefinus	270	8962643_35	499	3.3	168	0.285714286	0.125	8	0
Melanogrammus aeglefinus	300	8962643_35	499	3.3	168	0.285714286	0.125	8	0
Melanogrammus aeglefinus	310	8962643_35	499	3.3	168	0.285714286	0.125	8	7
Melanogrammus aeglefinus	410	8962643_35	499	3.3	168	0.285714286	0.125	8	0
Rays spp	220	8962643_35	499	3.3	168	0.301587302	0.125	8	0
Rays spp	250	8962643_35	499	3.3	168	0.301587302	0.125	8	0
Rays spp	300	8962643_35	499	3.3	168	0.301587302	0.125	0	3
Rays spp	330	8962643_35	499	3.3	168	0.301587302	0.125	0	7
Rays spp	370	8962643_35	499	3.3	168	0.301587302	0.125	8	0
Rays spp	400	8962643_35	499	3.3	168	0.301587302	0.125	8	7
Capros aper	140	8962643_35	499	3.3	168	0.30952381	0.125	8	7
Capros aper	150	8962643_35	499	3.3	168	0.30952381	0.125	8	3
Lepidorhombus whiffiagonis	250	8962643_35	499	3.3	168	0.317006803	0.125	8	0
Lepidorhombus whiffiagonis	260	8962643_35	499	3.3	168	0.317006803	0.125	0	3
Lepidorhombus whiffiagonis	270	8962643_35	499	3.3	168	0.317006803	0.125	8	0
Lepidorhombus whiffiagonis	280	8962643_35	499	3.3	168	0.317006803	0.125	0	10
Lepidorhombus whiffiagonis	290	8962643_35	499	3.3	168	0.317006803	0.125	0	3
Lepidorhombus whiffiagonis	300	8962643_35	499	3.3	168	0.317006803	0.125	0	10
Lepidorhombus whiffiagonis	310	8962643_35	499	3.3	168	0.317006803	0.125	0	7
Lepidorhombus whiffiagonis	330	8962643_35	499	3.3	168	0.317006803	0.125	0	3
Lepidorhombus whiffiagonis	390	8962643_35	499	3.3	168	0.317006803	0.125	0	3
Lophius	290	8962643_35	499	3.3	168	0.333333333	0.125	0	3
Lophius	310	8962643_35	499	3.3	168	0.333333333	0.125	8	3
Lophius	330	8962643_35	499	3.3	168	0.333333333	0.125	0	3
Lophius	340	8962643_35	499	3.3	168	0.333333333	0.125	8	3
Lophius	250	8962643_42	462	3.3	175	0.333333333	0.125	8	0
Rays spp	260	8962643_42	462	3.3	175	0.333333333	0.125	0	6
Rays spp	270	8962643_42	462	3.3	175	0.333333333	0.125	8	3
Rays spp	280	8962643_42	462	3.3	175	0.333333333	0.125	8	0
Lophius	290	8962643_42	462	3.3	175	0.333333333	0.125	8	0
Rays spp	300	8962643_42	462	3.3	175	0.333333333	0.125	8	3
Lophius	310	8962643_42	462	3.3	175	0.333333333	0.125	8	3
Rays spp	310	8962643_42	462	3.3	175	0.333333333	0.125	0	3
Lophius	330	8962643_42	462	3.3	175	0.333333333	0.125	0	3
Rays spp	330	8962643_42	462	3.3	175	0.333333333	0.125	8	3
Lophius	340	8962643_42	462	3.3	175	0.333333333	0.125	0	3
Rays spp	340	8962643_42	462	3.3	175	0.333333333	0.125	0	6
Lophius	350	8962643_42	462	3.3	175	0.333333333	0.125	0	6
Rays spp	350	8962643_42	462	3.3	175	0.333333333	0.125	8	0
Rays spp	400	8962643_42	462	3.3	175	0.333333333	0.125	8	3
Lophius	210	9144311_10	473	3.3	186	0.333333333	0.125	8	0
Lophius	270	9144311_10	473	3.3	186	0.333333333	0.125	8	0
Lophius	290	9144311_10	473	3.3	186	0.333333333	0.125	0	3
Lophius	300	9144311_10	473	3.3	186	0.333333333	0.125	8	3
Lophius	310	9144311_10	473	3.3	186	0.333333333	0.125	8	0
Lophius	320	9144311_10	473	3.3	186	0.333333333	0.125	0	3
Lophius	370	9144311_10	473	3.3	186	0.333333333	0.125	0	3
Lophius	380	9144311_10	473	3.3	186	0.333333333	0.125	0	6
Lophius	390	9144311_10	473	3.3	186	0.333333333	0.125	0	3
Lophius	400	9144311_10	473	3.3	186	0.333333333	0.125	0	3
Rays spp	220	8962643_47	427	3.75	198	0.333333333	0.125	0	3
Lepidorhombus whiffiagonis	240	8962643_47	427	3.75	198	0.333333333	0.125	8	3
Lepidorhombus whiffiagonis	260	8962643_47	427	3.75	198	0.333333333	0.125	8	0
Lepidorhombus whiffiagonis	270	8962643_47	427	3.75	198	0.333333333	0.125	8	0
Lepidorhombus whiffiagonis	290	8962643_47	427	3.75	198	0.333333333	0.125	0	3
Lepidorhombus whiffiagonis	300	8962643_47	427	3.75	198	0.333333333	0.125	0	3
Rays spp	300	8962643_47	427	3.75	198	0.333333333	0.125	0	3
Lepidorhombus whiffiagonis	310	8962643_47	427	3.75	198	0.333333333	0.125	0	3
Rays spp	310	8962643_47	427	3.75	198	0.333333333	0.125	0	3
Lepidorhombus whiffiagonis	320	8962643_47	427	3.75	198	0.333333333	0.125	0	3
Rays spp	320	8962643_47	427	3.75	198	0.333333333	0.125	8	0
Rays spp	330	8962643_47	427	3.75	198	0.333333333	0.125	0	3
Rays spp	340	8962643_47	427	3.75	198	0.333333333	0.125	8	6
Rays spp	370	8962643_47	427	3.75	198	0.333333333	0.125	0	3
Rays spp	380	8962643_47	427	3.75	198	0.333333333	0.125	0	3
Rays spp	390	8962643_47	427	3.75	198	0.333333333	0.125	0	3
Rays spp	410	8962643_47	427	3.75	198	0.333333333	0.125	0	3
Rays spp	430	8962643_47	427	3.75	198	0.333333333	0.125	8	3
Rays spp	550	8962643_47	427	3.75	198	0.333333333	0.125	8	0
Rays spp	370	9144311_10	473	3.3	186	0.347222222	0.125	8	3
Rays spp	430	9144311_10	473	3.3	186	0.347222222	0.125	0	8
Rays spp	460	9144311_10	473	3.3	186	0.347222222	0.125	0	3
Melanogrammus aeglefinus	350	8962643_42	462	3.3	175	1	0.125	8	0
Melanogrammus aeglefinus	300	8983948_22	435	3.3	178	1	0.125	8	0
Melanogrammus aeglefinus	310	8983948_22	435	3.3	178	1	0.125	8	0
Melanogrammus aeglefinus	320	8983948_22	435	3.3	178	1	0.125	16	0
Melanogrammus aeglefinus	330	8983948_22	435	3.3	178	1	0.125	8	0
Melanogrammus aeglefinus	260	8962643_47	427	3.75	198	1	0.125	8	0
Melanogrammus aeglefinus	270	8962643_47	427	3.75	198	1	0.125	8	0
Melanogrammus aeglefinus	290	8962643_47	427	3.75	198	1	0.125	8	0
Melanogrammus aeglefinus	300	8962643_47	427	3.75	198	1	0.125	8	0
Melanogrammus aeglefinus	330	8962643_47	427	3.75	198	1	0.125	8	0
Melanogrammus aeglefinus	410	8962643_47	427	3.75	198	1	0.125	8	0
Gurnards spp	210	8962643_2	484	3.6	275	1	0.125	16	0
Gurnards spp	220	8962643_2	484	3.6	275	1	0.125	16	0
Gurnards spp	230	8962643_2	484	3.6	275	1	0.125	8	0
Melanogrammus aeglefinus	330	8962643_2	484	3.6	275	1	0.125	8	0
Capros aper	140	8963109_33	238	3.3	643	1	0.125	8	0
Lepidorhombus whiffiagonis	270	8963109_33	238	3.3	643	1	0.125	8	0
Lepidorhombus whiffiagonis	310	8963109_33	238	3.3	643	1	0.125	8	0
Lepidorhombus whiffiagonis	220	8962643_42	462	3.3	175	0.333333333	0.127083333	15	0
Lepidorhombus whiffiagonis	240	8962643_42	462	3.3	175	0.333333333	0.127083333	8	0
Lepidorhombus whiffiagonis	260	8962643_42	462	3.3	175	0.333333333	0.127083333	8	0
Lepidorhombus whiffiagonis	270	8962643_42	462	3.3	175	0.333333333	0.127083333	8	0
Lepidorhombus whiffiagonis	300	8962643_42	462	3.3	175	0.333333333	0.127083333	0	3
Lepidorhombus whiffiagonis	330	8962643_42	462	3.3	175	0.333333333	0.127083333	0	3
Lepidorhombus whiffiagonis	230	9144311_10	473	3.3	186	0.36	0.127294686	8	0
Lepidorhombus whiffiagonis	240	9144311_10	473	3.3	186	0.36	0.127294686	15	0
Lepidorhombus whiffiagonis	260	9144311_10	473	3.3	186	0.36	0.127294686	8	0
Lepidorhombus whiffiagonis	270	9144311_10	473	3.3	186	0.36	0.127294686	23	0
Lepidorhombus whiffiagonis	280	9144311_10	473	3.3	186	0.36	0.127294686	8	3
Lepidorhombus whiffiagonis	290	9144311_10	473	3.3	186	0.36	0.127294686	8	5
Lepidorhombus whiffiagonis	310	9144311_10	473	3.3	186	0.36	0.127294686	0	3
Lepidorhombus whiffiagonis	320	9144311_10	473	3.3	186	0.36	0.127294686	0	3
Lepidorhombus whiffiagonis	330	9144311_10	473	3.3	186	0.36	0.127294686	0	5
Gurnards spp	190	8962643_35	499	3.3	168	0.333333333	0.127509781	8	0
Gurnards spp	200	8962643_35	499	3.3	168	0.333333333	0.127509781	31	0
Gurnards spp	210	8962643_35	499	3.3	168	0.333333333	0.127509781	8	0
Gurnards spp	220	8962643_35	499	3.3	168	0.333333333	0.127509781	38	0
Gurnards spp	230	8962643_35	499	3.3	168	0.333333333	0.127509781	8	0
Gurnards spp	240	8962643_35	499	3.3	168	0.333333333	0.127509781	0	3
Gurnards spp	250	8962643_35	499	3.3	168	0.333333333	0.127509781	23	0
Gurnards spp	260	8962643_35	499	3.3	168	0.333333333	0.127509781	31	0
Gurnards spp	280	8962643_35	499	3.3	168	0.333333333	0.127509781	8	0
Capros aper	110	8962643_42	462	3.3	175	0.333333333	0.130555556	8	0
Capros aper	120	8962643_42	462	3.3	175	0.333333333	0.130555556	30	0
Capros aper	130	8962643_42	462	3.3	175	0.333333333	0.130555556	135	0
Capros aper	140	8962643_42	462	3.3	175	0.333333333	0.130555556	195	18
Capros aper	150	8962643_42	462	3.3	175	0.333333333	0.130555556	75	12
Capros aper	160	8962643_42	462	3.3	175	0.333333333	0.130555556	8	0
Gurnards spp	190	8962643_42	462	3.3	175	0.333333333	0.130978261	15	0
Gurnards spp	200	8962643_42	462	3.3	175	0.333333333	0.130978261	23	0
Gurnards spp	210	8962643_42	462	3.3	175	0.333333333	0.130978261	23	0
Gurnards spp	220	8962643_42	462	3.3	175	0.333333333	0.130978261	15	3
Gurnards spp	230	8962643_42	462	3.3	175	0.333333333	0.130978261	15	0
Gurnards spp	250	8962643_42	462	3.3	175	0.333333333	0.130978261	8	3
Gurnards spp	330	8962643_42	462	3.3	175	0.333333333	0.130978261	0	3
Gurnards spp	180	9144311_10	473	3.3	186	0.333333333	0.131461353	15	0
Gurnards spp	190	9144311_10	473	3.3	186	0.333333333	0.131461353	15	3
Gurnards spp	200	9144311_10	473	3.3	186	0.333333333	0.131461353	15	0
Gurnards spp	210	9144311_10	473	3.3	186	0.333333333	0.131461353	23	3
Gurnards spp	220	9144311_10	473	3.3	186	0.333333333	0.131461353	8	0
Gurnards spp	230	9144311_10	473	3.3	186	0.333333333	0.131461353	30	0
Rays spp	230	8962643_13	392	3.43	181	0.203174603	0.142857143	14	0
Rays spp	260	8962643_13	392	3.43	181	0.203174603	0.142857143	0	5
Rays spp	280	8962643_13	392	3.43	181	0.203174603	0.142857143	0	5
Rays spp	290	8962643_13	392	3.43	181	0.203174603	0.142857143	7	9
Rays spp	310	8962643_13	392	3.43	181	0.203174603	0.142857143	7	0
Rays spp	320	8962643_13	392	3.43	181	0.203174603	0.142857143	0	5
Rays spp	340	8962643_13	392	3.43	181	0.203174603	0.142857143	7	0
Rays spp	370	8962643_13	392	3.43	181	0.203174603	0.142857143	0	5
Rays spp	380	8962643_13	392	3.43	181	0.203174603	0.142857143	7	0
Rays spp	390	8962643_13	392	3.43	181	0.203174603	0.142857143	0	5
Rays spp	420	8962643_13	392	3.43	181	0.203174603	0.142857143	0	5
Capros aper	110	8983948_38	451	3.3	169	0.25	0.142857143	0	4
Capros aper	120	8983948_38	451	3.3	169	0.25	0.142857143	0	4
Capros aper	130	8983948_38	451	3.3	169	0.25	0.142857143	7	8
Capros aper	140	8983948_38	451	3.3	169	0.25	0.142857143	14	8
Capros aper	150	8983948_38	451	3.3	169	0.25	0.142857143	7	0
Lophius	310	8983948_38	451	3.3	169	0.25	0.142857143	0	4
Lophius	320	8983948_38	451	3.3	169	0.25	0.142857143	7	0
Lophius	330	8983948_38	451	3.3	169	0.25	0.142857143	0	4
Lophius	340	8983948_38	451	3.3	169	0.25	0.142857143	7	4
Lophius	350	8983948_38	451	3.3	169	0.25	0.142857143	14	4
Lophius	360	8983948_38	451	3.3	169	0.25	0.142857143	0	4
Lophius	370	8983948_38	451	3.3	169	0.25	0.142857143	14	0
Lophius	390	8983948_38	451	3.3	169	0.25	0.142857143	0	4
Rays spp	410	8983948_38	451	3.3	169	0.25	0.142857143	7	4
Rays spp	430	8983948_38	451	3.3	169	0.25	0.142857143	0	4
Gurnards spp	180	8962643_23	396	3.3	159	0.333333333	0.142857143	7	0
Gurnards spp	210	8962643_23	396	3.3	159	0.333333333	0.142857143	7	0
Lepidorhombus whiffiagonis	210	8962643_23	396	3.3	159	0.333333333	0.142857143	7	0
Gurnards spp	220	8962643_23	396	3.3	159	0.333333333	0.142857143	14	0
Lepidorhombus whiffiagonis	220	8962643_23	396	3.3	159	0.333333333	0.142857143	7	0
Gurnards spp	230	8962643_23	396	3.3	159	0.333333333	0.142857143	7	0
Gurnards spp	240	8962643_23	396	3.3	159	0.333333333	0.142857143	7	3
Lepidorhombus whiffiagonis	240	8962643_23	396	3.3	159	0.333333333	0.142857143	0	3
Lepidorhombus whiffiagonis	260	8962643_23	396	3.3	159	0.333333333	0.142857143	7	0
Lepidorhombus whiffiagonis	290	8962643_23	396	3.3	159	0.333333333	0.142857143	7	3
Lepidorhombus whiffiagonis	300	8962643_23	396	3.3	159	0.333333333	0.142857143	0	3
Lepidorhombus whiffiagonis	310	8962643_23	396	3.3	159	0.333333333	0.142857143	7	3
Lepidorhombus whiffiagonis	330	8962643_23	396	3.3	159	0.333333333	0.142857143	7	0
Lophius	260	8983948_37	244	3.9	164	0.333333333	0.142857143	7	0
Lophius	340	8983948_37	244	3.9	164	0.333333333	0.142857143	0	6
Lophius	360	8983948_37	244	3.9	164	0.333333333	0.142857143	7	0
Gurnards spp	190	8983948_37	244	3.9	164	0.340277778	0.142857143	7	0
Gurnards spp	200	8983948_37	244	3.9	164	0.340277778	0.142857143	0	3
Gurnards spp	210	8983948_37	244	3.9	164	0.340277778	0.142857143	7	3
Gurnards spp	230	8983948_37	244	3.9	164	0.340277778	0.142857143	7	0
Gurnards spp	250	8983948_37	244	3.9	164	0.340277778	0.142857143	14	8
Gurnards spp	260	8983948_37	244	3.9	164	0.340277778	0.142857143	7	3
Gurnards spp	270	8983948_37	244	3.9	164	0.340277778	0.142857143	7	6
Gurnards spp	290	8983948_37	244	3.9	164	0.340277778	0.142857143	7	0
Gurnards spp	320	8983948_37	244	3.9	164	0.340277778	0.142857143	0	3
Rays spp	230	8962643_23	396	3.3	159	0.354944179	0.142857143	0	3
Rays spp	240	8962643_23	396	3.3	159	0.354944179	0.142857143	7	3
Rays spp	250	8962643_23	396	3.3	159	0.354944179	0.142857143	7	5
Rays spp	260	8962643_23	396	3.3	159	0.354944179	0.142857143	0	3
Rays spp	270	8962643_23	396	3.3	159	0.354944179	0.142857143	7	8
Rays spp	280	8962643_23	396	3.3	159	0.354944179	0.142857143	0	5
Rays spp	290	8962643_23	396	3.3	159	0.354944179	0.142857143	7	3
Rays spp	300	8962643_23	396	3.3	159	0.354944179	0.142857143	7	5
Rays spp	310	8962643_23	396	3.3	159	0.354944179	0.142857143	7	3
Rays spp	320	8962643_23	396	3.3	159	0.354944179	0.142857143	7	0
Rays spp	330	8962643_23	396	3.3	159	0.354944179	0.142857143	0	5
Rays spp	340	8962643_23	396	3.3	159	0.354944179	0.142857143	7	11
Rays spp	350	8962643_23	396	3.3	159	0.354944179	0.142857143	0	3
Rays spp	360	8962643_23	396	3.3	159	0.354944179	0.142857143	7	8
Rays spp	370	8962643_23	396	3.3	159	0.354944179	0.142857143	0	3
Rays spp	380	8962643_23	396	3.3	159	0.354944179	0.142857143	0	3
Rays spp	390	8962643_23	396	3.3	159	0.354944179	0.142857143	0	11
Rays spp	410	8962643_23	396	3.3	159	0.354944179	0.142857143	7	3
Rays spp	420	8962643_23	396	3.3	159	0.354944179	0.142857143	0	3
Rays spp	430	8962643_23	396	3.3	159	0.354944179	0.142857143	7	3
Lophius	290	8962643_23	396	3.3	159	0.377083333	0.142857143	7	0
Lophius	330	8962643_23	396	3.3	159	0.377083333	0.142857143	0	5
Lophius	340	8962643_23	396	3.3	159	0.377083333	0.142857143	7	8
Lophius	350	8962643_23	396	3.3	159	0.377083333	0.142857143	0	5
Lophius	360	8962643_23	396	3.3	159	0.377083333	0.142857143	0	3
Lophius	370	8962643_23	396	3.3	159	0.377083333	0.142857143	7	0
Lophius	220	8962643_38	443	3.31	169	0.5	0.142857143	0	2
Rays spp	220	8962643_38	443	3.31	169	0.5	0.142857143	0	2
Rays spp	240	8962643_38	443	3.31	169	0.5	0.142857143	0	2
Lophius	270	8962643_38	443	3.31	169	0.5	0.142857143	7	0
Rays spp	270	8962643_38	443	3.31	169	0.5	0.142857143	7	2
Rays spp	280	8962643_38	443	3.31	169	0.5	0.142857143	7	2
Lophius	290	8962643_38	443	3.31	169	0.5	0.142857143	7	2
Rays spp	320	8962643_38	443	3.31	169	0.5	0.142857143	7	2
Lophius	330	8962643_38	443	3.31	169	0.5	0.142857143	7	4
Rays spp	330	8962643_38	443	3.31	169	0.5	0.142857143	0	4
Lophius	340	8962643_38	443	3.31	169	0.5	0.142857143	7	4
Rays spp	340	8962643_38	443	3.31	169	0.5	0.142857143	14	2
Lophius	350	8962643_38	443	3.31	169	0.5	0.142857143	7	2
Lophius	360	8962643_38	443	3.31	169	0.5	0.142857143	0	2
Rays spp	360	8962643_38	443	3.31	169	0.5	0.142857143	0	4
Lophius	370	8962643_38	443	3.31	169	0.5	0.142857143	0	2
Rays spp	370	8962643_38	443	3.31	169	0.5	0.142857143	7	0
Rays spp	400	8962643_38	443	3.31	169	0.5	0.142857143	0	2
Rays spp	410	8962643_38	443	3.31	169	0.5	0.142857143	7	0
Melanogrammus aeglefinus	330	8983948_37	244	3.9	164	1	0.142857143	7	0
Melanogrammus aeglefinus	350	8983948_37	244	3.9	164	1	0.142857143	7	0
Melanogrammus aeglefinus	390	8983948_37	244	3.9	164	1	0.142857143	7	0
Rays spp	440	8983948_37	244	3.9	164	1	0.142857143	7	0
Melanogrammus aeglefinus	290	8983948_38	451	3.3	169	1	0.142857143	7	0
Melanogrammus aeglefinus	310	8983948_38	451	3.3	169	1	0.142857143	7	0
Melanogrammus aeglefinus	320	8983948_38	451	3.3	169	1	0.142857143	7	0
Melanogrammus aeglefinus	340	8983948_38	451	3.3	169	1	0.142857143	7	0
Melanogrammus aeglefinus	370	8983948_38	451	3.3	169	1	0.142857143	7	0
Melanogrammus aeglefinus	300	8962643_38	443	3.31	169	1	0.142857143	7	0
Melanogrammus aeglefinus	310	8962643_38	443	3.31	169	1	0.142857143	7	0
Melanogrammus aeglefinus	320	8962643_38	443	3.31	169	1	0.142857143	7	0
Capros aper	110	8962643_23	396	3.3	159	0.353535354	0.1440126	111	3
Capros aper	120	8962643_23	396	3.3	159	0.353535354	0.1440126	132	0
Capros aper	130	8962643_23	396	3.3	159	0.353535354	0.1440126	90	11
Capros aper	140	8962643_23	396	3.3	159	0.353535354	0.1440126	48	11
Capros aper	150	8962643_23	396	3.3	159	0.353535354	0.1440126	28	0
Capros aper	160	8962643_23	396	3.3	159	0.353535354	0.1440126	7	0
Lophius	220	8962643_13	392	3.43	181	0.2	0.144427002	7	0
Lophius	240	8962643_13	392	3.43	181	0.2	0.144427002	13	5
Lophius	250	8962643_13	392	3.43	181	0.2	0.144427002	7	0
Lophius	270	8962643_13	392	3.43	181	0.2	0.144427002	7	5
Lophius	310	8962643_13	392	3.43	181	0.2	0.144427002	0	5
Lophius	320	8962643_13	392	3.43	181	0.2	0.144427002	7	0
Lophius	330	8962643_13	392	3.43	181	0.2	0.144427002	7	0
Lophius	350	8962643_13	392	3.43	181	0.2	0.144427002	7	5
Lophius	370	8962643_13	392	3.43	181	0.2	0.144427002	0	5
Capros aper	140	8983948_37	244	3.9	164	1	0.144957983	7	0
Capros aper	150	8983948_37	244	3.9	164	1	0.144957983	34	0
Lepidorhombus whiffiagonis	220	8962643_38	443	3.31	169	0.483333333	0.145054945	7	2
Lepidorhombus whiffiagonis	230	8962643_38	443	3.31	169	0.483333333	0.145054945	7	2
Lepidorhombus whiffiagonis	240	8962643_38	443	3.31	169	0.483333333	0.145054945	7	2
Lepidorhombus whiffiagonis	260	8962643_38	443	3.31	169	0.483333333	0.145054945	7	0
Lepidorhombus whiffiagonis	270	8962643_38	443	3.31	169	0.483333333	0.145054945	0	5
Lepidorhombus whiffiagonis	290	8962643_38	443	3.31	169	0.483333333	0.145054945	13	0
Lepidorhombus whiffiagonis	320	8962643_38	443	3.31	169	0.483333333	0.145054945	0	2
Lepidorhombus whiffiagonis	340	8962643_38	443	3.31	169	0.483333333	0.145054945	0	2
Lepidorhombus whiffiagonis	200	8962643_13	392	3.43	181	0.2	0.146520147	0	5
Lepidorhombus whiffiagonis	230	8962643_13	392	3.43	181	0.2	0.146520147	7	0
Lepidorhombus whiffiagonis	250	8962643_13	392	3.43	181	0.2	0.146520147	13	0
Lepidorhombus whiffiagonis	260	8962643_13	392	3.43	181	0.2	0.146520147	7	0
Lepidorhombus whiffiagonis	320	8962643_13	392	3.43	181	0.2	0.146520147	0	5
Gurnards spp	180	8962643_13	392	3.43	181	0.2	0.147582418	13	0
Gurnards spp	200	8962643_13	392	3.43	181	0.2	0.147582418	13	0
Gurnards spp	210	8962643_13	392	3.43	181	0.2	0.147582418	20	0
Gurnards spp	220	8962643_13	392	3.43	181	0.2	0.147582418	40	5
Gurnards spp	230	8962643_13	392	3.43	181	0.2	0.147582418	7	0
Gurnards spp	240	8962643_13	392	3.43	181	0.2	0.147582418	7	0
Gurnards spp	260	8962643_13	392	3.43	181	0.2	0.147582418	7	0
Gurnards spp	330	8962643_13	392	3.43	181	0.2	0.147582418	7	0
Gurnards spp	360	8962643_13	392	3.43	181	0.2	0.147582418	13	0
Gurnards spp	370	8962643_13	392	3.43	181	0.2	0.147582418	0	5
Gurnards spp	400	8962643_13	392	3.43	181	0.2	0.147582418	7	0
Capros aper	110	8962643_38	443	3.31	169	0.4	0.149291614	7	0
Capros aper	120	8962643_38	443	3.31	169	0.4	0.149291614	47	0
Capros aper	130	8962643_38	443	3.31	169	0.4	0.149291614	87	0
Capros aper	140	8962643_38	443	3.31	169	0.4	0.149291614	120	5
Capros aper	150	8962643_38	443	3.31	169	0.4	0.149291614	73	5
Capros aper	160	8962643_38	443	3.31	169	0.4	0.149291614	13	0
Capros aper	110	8962643_13	392	3.43	181	1	0.14964369	20	0
Capros aper	130	8962643_13	392	3.43	181	1	0.14964369	20	0
Capros aper	140	8962643_13	392	3.43	181	1	0.14964369	33	0
Capros aper	150	8962643_13	392	3.43	181	1	0.14964369	13	0
Capros aper	160	8962643_13	392	3.43	181	1	0.14964369	7	0
Gurnards spp	190	8962643_38	443	3.31	169	0.45	0.151064984	13	0
Gurnards spp	200	8962643_38	443	3.31	169	0.45	0.151064984	27	0
Gurnards spp	210	8962643_38	443	3.31	169	0.45	0.151064984	13	5
Gurnards spp	220	8962643_38	443	3.31	169	0.45	0.151064984	7	2
Gurnards spp	230	8962643_38	443	3.31	169	0.45	0.151064984	13	0
Gurnards spp	240	8962643_38	443	3.31	169	0.45	0.151064984	13	0
Melanogrammus aeglefinus	280	8962643_31	542	3.3	169	1	0.158119658	13	0
Melanogrammus aeglefinus	290	8962643_31	542	3.3	169	1	0.158119658	6	0
Melanogrammus aeglefinus	300	8962643_31	542	3.3	169	1	0.158119658	13	0
Gurnards spp	190	8962643_31	542	3.3	169	0.333333333	0.159019343	6	0
Gurnards spp	200	8962643_31	542	3.3	169	0.333333333	0.159019343	26	0
Gurnards spp	210	8962643_31	542	3.3	169	0.333333333	0.159019343	26	0
Gurnards spp	220	8962643_31	542	3.3	169	0.333333333	0.159019343	26	0
Gurnards spp	230	8962643_31	542	3.3	169	0.333333333	0.159019343	19	3
Gurnards spp	240	8962643_31	542	3.3	169	0.333333333	0.159019343	19	0
Gurnards spp	250	8962643_31	542	3.3	169	0.333333333	0.159019343	13	3
Gurnards spp	260	8962643_31	542	3.3	169	0.333333333	0.159019343	6	0
Gurnards spp	340	8962643_31	542	3.3	169	0.333333333	0.159019343	6	0
Lepidorhombus whiffiagonis	240	8962643_31	542	3.3	169	0.333333333	0.164529915	13	0
Lepidorhombus whiffiagonis	250	8962643_31	542	3.3	169	0.333333333	0.164529915	6	0
Lepidorhombus whiffiagonis	260	8962643_31	542	3.3	169	0.333333333	0.164529915	6	0
Lepidorhombus whiffiagonis	270	8962643_31	542	3.3	169	0.333333333	0.164529915	6	3
Lepidorhombus whiffiagonis	280	8962643_31	542	3.3	169	0.333333333	0.164529915	0	6
Lepidorhombus whiffiagonis	290	8962643_31	542	3.3	169	0.333333333	0.164529915	0	3
Lepidorhombus whiffiagonis	320	8962643_31	542	3.3	169	0.333333333	0.164529915	0	3
Lepidorhombus whiffiagonis	360	8962643_31	542	3.3	169	0.333333333	0.164529915	6	0
Lepidorhombus whiffiagonis	380	8962643_31	542	3.3	169	0.333333333	0.164529915	6	0
Capros aper	110	8962643_31	542	3.3	169	0.333333333	0.166666667	6	0
Capros aper	130	8962643_31	542	3.3	169	0.333333333	0.166666667	0	6
Capros aper	140	8962643_31	542	3.3	169	0.333333333	0.166666667	0	3
Capros aper	150	8962643_31	542	3.3	169	0.333333333	0.166666667	0	6
Capros aper	160	8962643_31	542	3.3	169	0.333333333	0.166666667	0	3
Lophius	250	8962643_31	542	3.3	169	0.333333333	0.166666667	0	3
Rays spp	270	8962643_31	542	3.3	169	0.333333333	0.166666667	0	3
Rays spp	280	8962643_31	542	3.3	169	0.333333333	0.166666667	0	3
Lophius	310	8962643_31	542	3.3	169	0.333333333	0.166666667	0	3
Lophius	320	8962643_31	542	3.3	169	0.333333333	0.166666667	0	3
Rays spp	320	8962643_31	542	3.3	169	0.333333333	0.166666667	0	3
Lophius	340	8962643_31	542	3.3	169	0.333333333	0.166666667	6	6
Lophius	350	8962643_31	542	3.3	169	0.333333333	0.166666667	0	6
Lophius	360	8962643_31	542	3.3	169	0.333333333	0.166666667	0	3
Lophius	370	8962643_31	542	3.3	169	0.333333333	0.166666667	6	6
Lophius	390	8962643_31	542	3.3	169	0.333333333	0.166666667	0	9
Rays spp	400	8962643_31	542	3.3	169	0.333333333	0.166666667	6	0
Rays spp	410	8962643_31	542	3.3	169	0.333333333	0.166666667	6	0
Rays spp	420	8962643_31	542	3.3	169	0.333333333	0.166666667	0	3
Rays spp	430	8962643_31	542	3.3	169	0.333333333	0.166666667	0	3
Lophius	250	9144311_26	514	3.3	178	0.509259259	0.168831169	0	2
Lophius	270	9144311_26	514	3.3	178	0.509259259	0.168831169	6	0
Lophius	290	9144311_26	514	3.3	178	0.509259259	0.168831169	0	9
Lophius	300	9144311_26	514	3.3	178	0.509259259	0.168831169	11	0
Lophius	310	9144311_26	514	3.3	178	0.509259259	0.168831169	0	2
Lophius	320	9144311_26	514	3.3	178	0.509259259	0.168831169	6	0
Lophius	330	9144311_26	514	3.3	178	0.509259259	0.168831169	0	4
Lophius	340	9144311_26	514	3.3	178	0.509259259	0.168831169	6	0
Lophius	360	9144311_26	514	3.3	178	0.509259259	0.168831169	6	0
Lophius	370	9144311_26	514	3.3	178	0.509259259	0.168831169	6	4
Lophius	390	9144311_26	514	3.3	178	0.509259259	0.168831169	0	2
Lophius	430	9144311_26	514	3.3	178	0.509259259	0.168831169	6	0
Rays spp	250	9144311_26	514	3.3	178	0.5	0.169117647	6	0
Rays spp	280	9144311_26	514	3.3	178	0.5	0.169117647	12	0
Rays spp	290	9144311_26	514	3.3	178	0.5	0.169117647	0	4
Rays spp	300	9144311_26	514	3.3	178	0.5	0.169117647	17	4
Rays spp	310	9144311_26	514	3.3	178	0.5	0.169117647	17	4
Rays spp	320	9144311_26	514	3.3	178	0.5	0.169117647	12	0
Rays spp	330	9144311_26	514	3.3	178	0.5	0.169117647	6	2
Rays spp	340	9144311_26	514	3.3	178	0.5	0.169117647	0	2
Rays spp	350	9144311_26	514	3.3	178	0.5	0.169117647	6	0
Rays spp	380	9144311_26	514	3.3	178	0.5	0.169117647	6	0
Rays spp	390	9144311_26	514	3.3	178	0.5	0.169117647	0	2
Gurnards spp	180	9144311_26	514	3.3	178	0.5	0.172082819	11	0
Gurnards spp	190	9144311_26	514	3.3	178	0.5	0.172082819	11	2
Gurnards spp	200	9144311_26	514	3.3	178	0.5	0.172082819	11	0
Gurnards spp	210	9144311_26	514	3.3	178	0.5	0.172082819	17	2
Gurnards spp	220	9144311_26	514	3.3	178	0.5	0.172082819	6	0
Gurnards spp	230	9144311_26	514	3.3	178	0.5	0.172082819	11	0
Gurnards spp	240	9144311_26	514	3.3	178	0.5	0.172082819	6	0
Gurnards spp	250	9144311_26	514	3.3	178	0.5	0.172082819	6	0
Gurnards spp	260	9144311_26	514	3.3	178	0.5	0.172082819	6	2
Gurnards spp	270	9144311_26	514	3.3	178	0.5	0.172082819	6	0
Gurnards spp	280	9144311_26	514	3.3	178	0.5	0.172082819	0	2
Gurnards spp	300	9144311_26	514	3.3	178	0.5	0.172082819	0	2
Gurnards spp	340	9144311_26	514	3.3	178	0.5	0.172082819	6	2
Gurnards spp	350	9144311_26	514	3.3	178	0.5	0.172082819	6	0
Gurnards spp	370	9144311_26	514	3.3	178	0.5	0.172082819	6	0
Gurnards spp	380	9144311_26	514	3.3	178	0.5	0.172082819	0	2
Lepidorhombus whiffiagonis	240	9144311_26	514	3.3	178	0.5	0.173160173	11	0
Lepidorhombus whiffiagonis	250	9144311_26	514	3.3	178	0.5	0.173160173	11	2
Lepidorhombus whiffiagonis	260	9144311_26	514	3.3	178	0.5	0.173160173	6	0
Lepidorhombus whiffiagonis	270	9144311_26	514	3.3	178	0.5	0.173160173	6	2
Lepidorhombus whiffiagonis	290	9144311_26	514	3.3	178	0.5	0.173160173	11	0
Lepidorhombus whiffiagonis	300	9144311_26	514	3.3	178	0.5	0.173160173	6	0
Lepidorhombus whiffiagonis	310	9144311_26	514	3.3	178	0.5	0.173160173	6	2
Lepidorhombus whiffiagonis	320	9144311_26	514	3.3	178	0.5	0.173160173	0	2
Lepidorhombus whiffiagonis	350	9144311_26	514	3.3	178	0.5	0.173160173	0	2
Capros aper	120	9144311_26	514	3.3	178	0.535714286	0.174073608	6	0
Capros aper	130	9144311_26	514	3.3	178	0.535714286	0.174073608	28	0
Capros aper	140	9144311_26	514	3.3	178	0.535714286	0.174073608	142	7
Capros aper	150	9144311_26	514	3.3	178	0.535714286	0.174073608	40	2
Lophius	380	9144311_26	514	3.3	178	0.333333333	0.192015768	11	0
Lophius	390	9144311_26	514	3.3	178	0.333333333	0.192015768	11	3
Lophius	400	9144311_26	514	3.3	178	0.333333333	0.192015768	5	0
Lophius	410	9144311_26	514	3.3	178	0.333333333	0.192015768	5	6
Lophius	420	9144311_26	514	3.3	178	0.333333333	0.192015768	16	3
Lophius	430	9144311_26	514	3.3	178	0.333333333	0.192015768	27	6
Lophius	440	9144311_26	514	3.3	178	0.333333333	0.192015768	21	3
Lophius	450	9144311_26	514	3.3	178	0.333333333	0.192015768	5	9
Lophius	460	9144311_26	514	3.3	178	0.333333333	0.192015768	5	12
Lophius	470	9144311_26	514	3.3	178	0.333333333	0.192015768	11	6
Lophius	480	9144311_26	514	3.3	178	0.333333333	0.192015768	11	3
Lophius	490	9144311_26	514	3.3	178	0.333333333	0.192015768	0	9
Lophius	500	9144311_26	514	3.3	178	0.333333333	0.192015768	11	3
Lophius	510	9144311_26	514	3.3	178	0.333333333	0.192015768	5	3
Lophius	520	9144311_26	514	3.3	178	0.333333333	0.192015768	5	6
Lophius	530	9144311_26	514	3.3	178	0.333333333	0.192015768	5	0
Lophius	550	9144311_26	514	3.3	178	0.333333333	0.192015768	0	6
Lophius	690	9144311_26	514	3.3	178	0.333333333	0.192015768	5	3
Lophius	700	9144311_26	514	3.3	178	0.333333333	0.192015768	0	3
Gurnards spp	180	9144311_19	526	3.3	215	0.353535354	0.196351709	10	0
Gurnards spp	190	9144311_19	526	3.3	215	0.353535354	0.196351709	16	0
Gurnards spp	200	9144311_19	526	3.3	215	0.353535354	0.196351709	5	0
Gurnards spp	210	9144311_19	526	3.3	215	0.353535354	0.196351709	10	0
Gurnards spp	220	9144311_19	526	3.3	215	0.353535354	0.196351709	37	0
Gurnards spp	230	9144311_19	526	3.3	215	0.353535354	0.196351709	21	11
Gurnards spp	240	9144311_19	526	3.3	215	0.353535354	0.196351709	10	11
Gurnards spp	250	9144311_19	526	3.3	215	0.353535354	0.196351709	10	3
Gurnards spp	350	9144311_19	526	3.3	215	0.353535354	0.196351709	5	0
Lophius	210	8962643_27	446	3	173	0.333333333	0.2	0	3
Lophius	220	8962643_27	446	3	173	0.333333333	0.2	5	0
Melanogrammus aeglefinus	260	8962643_27	446	3	173	0.333333333	0.2	5	0
Lophius	270	8962643_27	446	3	173	0.333333333	0.2	5	0
Lophius	280	8962643_27	446	3	173	0.333333333	0.2	0	3
Rays spp	280	8962643_27	446	3	173	0.333333333	0.2	0	3
Lophius	290	8962643_27	446	3	173	0.333333333	0.2	5	0
Melanogrammus aeglefinus	300	8962643_27	446	3	173	0.333333333	0.2	5	0
Rays spp	300	8962643_27	446	3	173	0.333333333	0.2	0	3
Lophius	310	8962643_27	446	3	173	0.333333333	0.2	0	6
Melanogrammus aeglefinus	310	8962643_27	446	3	173	0.333333333	0.2	0	3
Lophius	320	8962643_27	446	3	173	0.333333333	0.2	5	3
Rays spp	320	8962643_27	446	3	173	0.333333333	0.2	0	3
Lophius	330	8962643_27	446	3	173	0.333333333	0.2	0	6
Rays spp	340	8962643_27	446	3	173	0.333333333	0.2	10	0
Rays spp	350	8962643_27	446	3	173	0.333333333	0.2	5	0
Lophius	370	8962643_27	446	3	173	0.333333333	0.2	0	6
Rays spp	370	8962643_27	446	3	173	0.333333333	0.2	5	0
Rays spp	380	8962643_27	446	3	173	0.333333333	0.2	0	3
Lophius	390	8962643_27	446	3	173	0.333333333	0.2	0	3
Rays spp	400	8962643_27	446	3	173	0.333333333	0.2	5	3
Rays spp	410	8962643_27	446	3	173	0.333333333	0.2	5	3
Rays spp	420	8962643_27	446	3	173	0.333333333	0.2	10	3
Rays spp	430	8962643_27	446	3	173	0.333333333	0.2	0	3
Rays spp	450	8962643_27	446	3	173	0.333333333	0.2	0	3
Rays spp	460	8962643_27	446	3	173	0.333333333	0.2	5	0
Rays spp	490	8962643_27	446	3	173	0.333333333	0.2	5	0
Capros aper	140	9144311_19	526	3.3	215	0.333333333	0.2	10	3
Capros aper	150	9144311_19	526	3.3	215	0.333333333	0.2	5	3
Lophius	220	9144311_19	526	3.3	215	0.333333333	0.2	5	0
Rays spp	230	9144311_19	526	3.3	215	0.333333333	0.2	0	3
Rays spp	240	9144311_19	526	3.3	215	0.333333333	0.2	5	0
Rays spp	250	9144311_19	526	3.3	215	0.333333333	0.2	5	0
Lophius	260	9144311_19	526	3.3	215	0.333333333	0.2	0	3
Rays spp	260	9144311_19	526	3.3	215	0.333333333	0.2	0	3
Lophius	280	9144311_19	526	3.3	215	0.333333333	0.2	5	0
Rays spp	280	9144311_19	526	3.3	215	0.333333333	0.2	0	6
Lophius	300	9144311_19	526	3.3	215	0.333333333	0.2	5	0
Rays spp	310	9144311_19	526	3.3	215	0.333333333	0.2	5	0
Lophius	320	9144311_19	526	3.3	215	0.333333333	0.2	0	6
Rays spp	320	9144311_19	526	3.3	215	0.333333333	0.2	5	0
Lophius	340	9144311_19	526	3.3	215	0.333333333	0.2	10	3
Rays spp	340	9144311_19	526	3.3	215	0.333333333	0.2	5	0
Lophius	370	9144311_19	526	3.3	215	0.333333333	0.2	0	3
Rays spp	390	9144311_19	526	3.3	215	0.333333333	0.2	0	3
Lophius	430	9144311_19	526	3.3	215	0.333333333	0.2	0	3
Gurnards spp	190	9144311_3	365	3.15	199	0.5	0.2	0	2
Gurnards spp	210	9144311_3	365	3.15	199	0.5	0.2	0	2
Gurnards spp	220	9144311_3	365	3.15	199	0.5	0.2	5	0
Gurnards spp	240	9144311_3	365	3.15	199	0.5	0.2	5	0
Gurnards spp	260	9144311_3	365	3.15	199	0.5	0.2	5	0
Gurnards spp	290	9144311_3	365	3.15	199	0.5	0.2	5	0
Gurnards spp	350	9144311_3	365	3.15	199	0.5	0.2	0	2
Gurnards spp	360	9144311_3	365	3.15	199	0.5	0.2	0	2
Rays spp	260	9144311_27	419	3.3	178	0.5	0.202380952	5	0
Rays spp	270	9144311_27	419	3.3	178	0.5	0.202380952	0	2
Rays spp	300	9144311_27	419	3.3	178	0.5	0.202380952	5	0
Rays spp	310	9144311_27	419	3.3	178	0.5	0.202380952	14	0
Rays spp	320	9144311_27	419	3.3	178	0.5	0.202380952	0	2
Rays spp	330	9144311_27	419	3.3	178	0.5	0.202380952	5	4
Rays spp	340	9144311_27	419	3.3	178	0.5	0.202380952	14	4
Rays spp	350	9144311_27	419	3.3	178	0.5	0.202380952	5	10
Rays spp	360	9144311_27	419	3.3	178	0.5	0.202380952	5	4
Rays spp	370	9144311_27	419	3.3	178	0.5	0.202380952	0	4
Rays spp	380	9144311_27	419	3.3	178	0.5	0.202380952	5	0
Rays spp	390	9144311_27	419	3.3	178	0.5	0.202380952	5	2
Rays spp	400	9144311_27	419	3.3	178	0.5	0.202380952	0	2
Rays spp	410	9144311_27	419	3.3	178	0.5	0.202380952	5	0
Rays spp	420	9144311_27	419	3.3	178	0.5	0.202380952	0	2
Rays spp	430	9144311_27	419	3.3	178	0.5	0.202380952	5	0
Rays spp	480	9144311_27	419	3.3	178	0.5	0.202380952	0	2
Rays spp	490	9144311_27	419	3.3	178	0.5	0.202380952	5	0
Lophius	240	9144311_3	365	3.15	199	0.5	0.202857143	0	2
Lophius	260	9144311_3	365	3.15	199	0.5	0.202857143	0	2
Lophius	280	9144311_3	365	3.15	199	0.5	0.202857143	5	0
Lophius	330	9144311_3	365	3.15	199	0.5	0.202857143	5	0
Lophius	340	9144311_3	365	3.15	199	0.5	0.202857143	14	0
Lophius	350	9144311_3	365	3.15	199	0.5	0.202857143	5	0
Lophius	370	9144311_3	365	3.15	199	0.5	0.202857143	5	2
Lophius	410	9144311_3	365	3.15	199	0.5	0.202857143	0	4
Lophius	440	9144311_3	365	3.15	199	0.5	0.202857143	0	2
Rays spp	250	9144311_3	365	3.15	199	0.5	0.204040404	9	0
Rays spp	270	9144311_3	365	3.15	199	0.5	0.204040404	5	2
Rays spp	280	9144311_3	365	3.15	199	0.5	0.204040404	5	2
Rays spp	290	9144311_3	365	3.15	199	0.5	0.204040404	10	0
Rays spp	300	9144311_3	365	3.15	199	0.5	0.204040404	5	0
Rays spp	340	9144311_3	365	3.15	199	0.5	0.204040404	9	0
Rays spp	350	9144311_3	365	3.15	199	0.5	0.204040404	0	6
Rays spp	360	9144311_3	365	3.15	199	0.5	0.204040404	10	4
Rays spp	370	9144311_3	365	3.15	199	0.5	0.204040404	5	0
Rays spp	390	9144311_3	365	3.15	199	0.5	0.204040404	0	2
Rays spp	420	9144311_3	365	3.15	199	0.5	0.204040404	5	2
Rays spp	430	9144311_3	365	3.15	199	0.5	0.204040404	5	2
Rays spp	530	9144311_3	365	3.15	199	0.5	0.204040404	5	0
Gurnards spp	220	8983948_7	274	3.15	165	0.5	0.204761905	14	0
Gurnards spp	230	8983948_7	274	3.15	165	0.5	0.204761905	0	2
Gurnards spp	240	8983948_7	274	3.15	165	0.5	0.204761905	0	2
Gurnards spp	270	8983948_7	274	3.15	165	0.5	0.204761905	5	2
Gurnards spp	280	8983948_7	274	3.15	165	0.5	0.204761905	5	0
Gurnards spp	320	8983948_7	274	3.15	165	0.5	0.204761905	0	2
Lophius	260	8983948_7	274	3.15	165	0.5	0.205555556	5	0
Lophius	300	8983948_7	274	3.15	165	0.5	0.205555556	5	2
Lophius	340	8983948_7	274	3.15	165	0.5	0.205555556	5	0
Lophius	360	8983948_7	274	3.15	165	0.5	0.205555556	9	2
Lophius	410	8983948_7	274	3.15	165	0.5	0.205555556	0	2
Lepidorhombus whiffiagonis	220	9144311_30	475	3.15	175	0.485714286	0.207407407	9	0
Lepidorhombus whiffiagonis	240	9144311_30	475	3.15	175	0.485714286	0.207407407	5	0
Lepidorhombus whiffiagonis	250	9144311_30	475	3.15	175	0.485714286	0.207407407	9	2
Lepidorhombus whiffiagonis	270	9144311_30	475	3.15	175	0.485714286	0.207407407	5	0
Lepidorhombus whiffiagonis	280	9144311_30	475	3.15	175	0.485714286	0.207407407	0	5
Lepidorhombus whiffiagonis	290	9144311_30	475	3.15	175	0.485714286	0.207407407	5	2
Lepidorhombus whiffiagonis	320	9144311_30	475	3.15	175	0.485714286	0.207407407	0	2
Lepidorhombus whiffiagonis	330	9144311_30	475	3.15	175	0.485714286	0.207407407	5	2
Lepidorhombus whiffiagonis	360	9144311_30	475	3.15	175	0.485714286	0.207407407	0	2
Lepidorhombus whiffiagonis	370	9144311_30	475	3.15	175	0.485714286	0.207407407	0	2
Lophius	210	9144311_30	475	3.15	175	0.5	0.207407407	9	0
Lophius	220	9144311_30	475	3.15	175	0.5	0.207407407	5	0
Lophius	240	9144311_30	475	3.15	175	0.5	0.207407407	0	2
Lophius	270	9144311_30	475	3.15	175	0.5	0.207407407	0	2
Lophius	280	9144311_30	475	3.15	175	0.5	0.207407407	0	2
Lophius	290	9144311_30	475	3.15	175	0.5	0.207407407	0	2
Lophius	300	9144311_30	475	3.15	175	0.5	0.207407407	0	2
Lophius	310	9144311_30	475	3.15	175	0.5	0.207407407	0	2
Lophius	320	9144311_30	475	3.15	175	0.5	0.207407407	0	2
Lophius	330	9144311_30	475	3.15	175	0.5	0.207407407	0	2
Lophius	340	9144311_30	475	3.15	175	0.5	0.207407407	5	2
Lophius	370	9144311_30	475	3.15	175	0.5	0.207407407	0	2
Lophius	240	9144311_27	419	3.3	178	0.5	0.208888889	0	2
Lophius	280	9144311_27	419	3.3	178	0.5	0.208888889	5	0
Lophius	330	9144311_27	419	3.3	178	0.5	0.208888889	5	0
Lophius	350	9144311_27	419	3.3	178	0.5	0.208888889	0	2
Lophius	360	9144311_27	419	3.3	178	0.5	0.208888889	5	4
Lophius	370	9144311_27	419	3.3	178	0.5	0.208888889	0	2
Lophius	380	9144311_27	419	3.3	178	0.5	0.208888889	9	2
Lophius	390	9144311_27	419	3.3	178	0.5	0.208888889	9	0
Gurnards spp	200	9144311_30	475	3.15	175	0.466666667	0.208994709	14	0
Gurnards spp	210	9144311_30	475	3.15	175	0.466666667	0.208994709	9	0
Gurnards spp	220	9144311_30	475	3.15	175	0.466666667	0.208994709	9	0
Gurnards spp	230	9144311_30	475	3.15	175	0.466666667	0.208994709	5	2
Gurnards spp	240	9144311_30	475	3.15	175	0.466666667	0.208994709	27	5
Gurnards spp	260	9144311_30	475	3.15	175	0.466666667	0.208994709	5	0
Gurnards spp	270	9144311_30	475	3.15	175	0.466666667	0.208994709	0	2
Gurnards spp	290	9144311_30	475	3.15	175	0.466666667	0.208994709	5	0
Gurnards spp	300	9144311_30	475	3.15	175	0.466666667	0.208994709	5	0
Gurnards spp	320	9144311_30	475	3.15	175	0.466666667	0.208994709	5	0
Gurnards spp	190	9144311_27	419	3.3	178	0.5	0.210119048	18	0
Gurnards spp	210	9144311_27	419	3.3	178	0.5	0.210119048	5	0
Gurnards spp	220	9144311_27	419	3.3	178	0.5	0.210119048	9	2
Gurnards spp	240	9144311_27	419	3.3	178	0.5	0.210119048	14	0
Gurnards spp	250	9144311_27	419	3.3	178	0.5	0.210119048	9	0
Gurnards spp	260	9144311_27	419	3.3	178	0.5	0.210119048	5	0
Gurnards spp	320	9144311_27	419	3.3	178	0.5	0.210119048	5	0
Gurnards spp	350	9144311_27	419	3.3	178	0.5	0.210119048	0	2
Gurnards spp	360	9144311_27	419	3.3	178	0.5	0.210119048	0	2
Gurnards spp	370	9144311_27	419	3.3	178	0.5	0.210119048	5	0
Capros aper	140	9144311_3	365	3.15	199	0.5	0.210916179	19	0
Capros aper	150	9144311_3	365	3.15	199	0.5	0.210916179	5	2
Capros aper	160	9144311_3	365	3.15	199	0.5	0.210916179	9	0
Lepidorhombus whiffiagonis	230	9144311_27	419	3.3	178	0.5	0.211111111	9	0
Lepidorhombus whiffiagonis	240	9144311_27	419	3.3	178	0.5	0.211111111	0	2
Lepidorhombus whiffiagonis	250	9144311_27	419	3.3	178	0.5	0.211111111	0	2
Lepidorhombus whiffiagonis	270	9144311_27	419	3.3	178	0.5	0.211111111	0	2
Lepidorhombus whiffiagonis	290	9144311_27	419	3.3	178	0.5	0.211111111	0	6
Lepidorhombus whiffiagonis	300	9144311_27	419	3.3	178	0.5	0.211111111	0	2
Lepidorhombus whiffiagonis	310	9144311_27	419	3.3	178	0.5	0.211111111	0	4
Lepidorhombus whiffiagonis	320	9144311_27	419	3.3	178	0.5	0.211111111	0	2
Lepidorhombus whiffiagonis	330	9144311_27	419	3.3	178	0.5	0.211111111	5	2
Capros aper	110	8983948_7	274	3.15	165	0.6	0.211111111	5	0
Capros aper	120	8983948_7	274	3.15	165	0.6	0.211111111	9	5
Rays spp	240	9144311_30	475	3.15	175	0.492857143	0.211635148	5	2
Rays spp	250	9144311_30	475	3.15	175	0.492857143	0.211635148	5	0
Rays spp	270	9144311_30	475	3.15	175	0.492857143	0.211635148	0	2
Rays spp	280	9144311_30	475	3.15	175	0.492857143	0.211635148	18	2
Rays spp	290	9144311_30	475	3.15	175	0.492857143	0.211635148	19	2
Rays spp	300	9144311_30	475	3.15	175	0.492857143	0.211635148	10	0
Rays spp	310	9144311_30	475	3.15	175	0.492857143	0.211635148	18	7
Rays spp	320	9144311_30	475	3.15	175	0.492857143	0.211635148	9	2
Rays spp	330	9144311_30	475	3.15	175	0.492857143	0.211635148	14	0
Rays spp	340	9144311_30	475	3.15	175	0.492857143	0.211635148	18	4
Rays spp	350	9144311_30	475	3.15	175	0.492857143	0.211635148	5	0
Rays spp	370	9144311_30	475	3.15	175	0.492857143	0.211635148	14	2
Rays spp	380	9144311_30	475	3.15	175	0.492857143	0.211635148	0	2
Rays spp	400	9144311_30	475	3.15	175	0.492857143	0.211635148	0	2
Capros aper	130	8962643_27	446	3	173	0.333333333	0.212169312	9	0
Capros aper	140	8962643_27	446	3	173	0.333333333	0.212169312	14	12
Capros aper	150	8962643_27	446	3	173	0.333333333	0.212169312	5	18
Capros aper	160	8962643_27	446	3	173	0.333333333	0.212169312	0	6
Gurnards spp	190	8962643_27	446	3	173	0.333333333	0.213745112	14	0
Gurnards spp	200	8962643_27	446	3	173	0.333333333	0.213745112	9	0
Gurnards spp	210	8962643_27	446	3	173	0.333333333	0.213745112	14	0
Gurnards spp	220	8962643_27	446	3	173	0.333333333	0.213745112	23	0
Gurnards spp	230	8962643_27	446	3	173	0.333333333	0.213745112	5	6
Gurnards spp	240	8962643_27	446	3	173	0.333333333	0.213745112	14	0
Gurnards spp	270	8962643_27	446	3	173	0.333333333	0.213745112	0	3
Capros aper	140	9144311_30	475	3.15	175	1	0.214814815	9	0
Capros aper	150	9144311_30	475	3.15	175	1	0.214814815	9	0
Capros aper	160	9144311_30	475	3.15	175	1	0.214814815	5	0
Lepidorhombus whiffiagonis	240	8962643_27	446	3	173	0.333333333	0.222222222	0	3
Lepidorhombus whiffiagonis	290	8962643_27	446	3	173	0.333333333	0.222222222	9	0
Lepidorhombus whiffiagonis	300	8962643_27	446	3	173	0.333333333	0.222222222	0	3
Lepidorhombus whiffiagonis	310	8962643_27	446	3	173	0.333333333	0.222222222	0	6
Lepidorhombus whiffiagonis	320	8962643_27	446	3	173	0.333333333	0.222222222	0	3
Capros aper	130	9144311_38	425	3.15	199	0.377777778	0.236315297	0	3
Capros aper	140	9144311_38	425	3.15	199	0.377777778	0.236315297	59	18
Capros aper	150	9144311_38	425	3.15	199	0.377777778	0.236315297	55	18
Capros aper	160	9144311_38	425	3.15	199	0.377777778	0.236315297	17	10
Gurnards spp	180	9144311_38	425	3.15	199	0.366666667	0.240703974	4	3
Gurnards spp	210	9144311_38	425	3.15	199	0.366666667	0.240703974	8	5
Gurnards spp	220	9144311_38	425	3.15	199	0.366666667	0.240703974	13	0
Gurnards spp	230	9144311_38	425	3.15	199	0.366666667	0.240703974	17	0
Gurnards spp	240	9144311_38	425	3.15	199	0.366666667	0.240703974	21	0
Gurnards spp	250	9144311_38	425	3.15	199	0.366666667	0.240703974	13	0
Gurnards spp	300	9144311_38	425	3.15	199	0.366666667	0.240703974	4	0
Rays spp	250	9144311_38	425	3.15	199	0.358333333	0.248251748	8	3
Rays spp	260	9144311_38	425	3.15	199	0.358333333	0.248251748	4	3
Rays spp	270	9144311_38	425	3.15	199	0.358333333	0.248251748	0	3
Rays spp	280	9144311_38	425	3.15	199	0.358333333	0.248251748	4	5
Rays spp	290	9144311_38	425	3.15	199	0.358333333	0.248251748	8	8
Rays spp	300	9144311_38	425	3.15	199	0.358333333	0.248251748	12	3
Rays spp	310	9144311_38	425	3.15	199	0.358333333	0.248251748	13	5
Rays spp	320	9144311_38	425	3.15	199	0.358333333	0.248251748	0	3
Rays spp	330	9144311_38	425	3.15	199	0.358333333	0.248251748	0	8
Rays spp	340	9144311_38	425	3.15	199	0.358333333	0.248251748	4	5
Rays spp	350	9144311_38	425	3.15	199	0.358333333	0.248251748	8	3
Rays spp	360	9144311_38	425	3.15	199	0.358333333	0.248251748	0	5
Rays spp	370	9144311_38	425	3.15	199	0.358333333	0.248251748	12	0
Rays spp	380	9144311_38	425	3.15	199	0.358333333	0.248251748	4	0
Rays spp	400	9144311_38	425	3.15	199	0.358333333	0.248251748	0	6
Rays spp	410	9144311_38	425	3.15	199	0.358333333	0.248251748	0	3
Rays spp	540	9144311_38	425	3.15	199	0.358333333	0.248251748	4	0
Lophius	370	8983948_40	467	4.2	175	1	0.249134948	0	1
Lophius	390	8983948_40	467	4.2	175	1	0.249134948	4	1
Lophius	400	8983948_40	467	4.2	175	1	0.249134948	0	1
Lophius	410	8983948_40	467	4.2	175	1	0.249134948	8	3
Lophius	420	8983948_40	467	4.2	175	1	0.249134948	17	1
Lophius	430	8983948_40	467	4.2	175	1	0.249134948	8	0
Lophius	440	8983948_40	467	4.2	175	1	0.249134948	12	3
Lophius	450	8983948_40	467	4.2	175	1	0.249134948	4	6
Lophius	460	8983948_40	467	4.2	175	1	0.249134948	12	0
Lophius	470	8983948_40	467	4.2	175	1	0.249134948	0	4
Lophius	480	8983948_40	467	4.2	175	1	0.249134948	8	0
Lophius	490	8983948_40	467	4.2	175	1	0.249134948	0	1
Lophius	500	8983948_40	467	4.2	175	1	0.249134948	4	3
Lophius	510	8983948_40	467	4.2	175	1	0.249134948	4	0
Lophius	520	8983948_40	467	4.2	175	1	0.249134948	4	0
Lophius	530	8983948_40	467	4.2	175	1	0.249134948	0	1
Lophius	540	8983948_40	467	4.2	175	1	0.249134948	4	0
Lophius	550	8983948_40	467	4.2	175	1	0.249134948	12	0
Lophius	560	8983948_40	467	4.2	175	1	0.249134948	8	0
Lophius	580	8983948_40	467	4.2	175	1	0.249134948	4	1
Lophius	600	8983948_40	467	4.2	175	1	0.249134948	0	1
Lophius	630	8983948_40	467	4.2	175	1	0.249134948	0	1
Lophius	650	8983948_40	467	4.2	175	1	0.249134948	4	0
Lophius	660	8983948_40	467	4.2	175	1	0.249134948	4	0
Lophius	700	8983948_40	467	4.2	175	1	0.249134948	0	2
Lophius	220	10410912_21	353	3.3	180	0.333333333	0.25	4	0
Lophius	230	10410912_21	353	3.3	180	0.333333333	0.25	0	3
Lophius	270	10410912_21	353	3.3	180	0.333333333	0.25	0	3
Lophius	290	10410912_21	353	3.3	180	0.333333333	0.25	0	3
Lophius	300	10410912_21	353	3.3	180	0.333333333	0.25	4	0
Melanogrammus aeglefinus	340	10410912_21	353	3.3	180	0.333333333	0.25	4	0
Melanogrammus aeglefinus	380	10410912_21	353	3.3	180	0.333333333	0.25	0	3
Lophius	400	10410912_21	353	3.3	180	0.333333333	0.25	4	0
Melanogrammus aeglefinus	400	10410912_21	353	3.3	180	0.333333333	0.25	4	0
Lophius	410	10410912_21	353	3.3	180	0.333333333	0.25	4	0
Lepidorhombus whiffiagonis	200	9144311_38	425	3.15	199	0.333333333	0.25	0	3
Lepidorhombus whiffiagonis	220	9144311_38	425	3.15	199	0.333333333	0.25	4	0
Lepidorhombus whiffiagonis	260	10410912_21	353	3.3	180	0.344444444	0.25	0	3
Lepidorhombus whiffiagonis	280	10410912_21	353	3.3	180	0.344444444	0.25	0	6
Lepidorhombus whiffiagonis	290	10410912_21	353	3.3	180	0.344444444	0.25	0	5
Lepidorhombus whiffiagonis	310	10410912_21	353	3.3	180	0.344444444	0.25	0	3
Lepidorhombus whiffiagonis	320	10410912_21	353	3.3	180	0.344444444	0.25	4	3
Lepidorhombus whiffiagonis	330	10410912_21	353	3.3	180	0.344444444	0.25	0	3
Lepidorhombus whiffiagonis	350	10410912_21	353	3.3	180	0.344444444	0.25	4	0
Lophius	390	9144311_19	526	3.3	215	0.354665072	0.25	4	3
Lophius	400	9144311_19	526	3.3	215	0.354665072	0.25	4	3
Lophius	410	9144311_19	526	3.3	215	0.354665072	0.25	8	5
Lophius	420	9144311_19	526	3.3	215	0.354665072	0.25	16	8
Lophius	430	9144311_19	526	3.3	215	0.354665072	0.25	16	0
Lophius	440	9144311_19	526	3.3	215	0.354665072	0.25	4	5
Lophius	450	9144311_19	526	3.3	215	0.354665072	0.25	4	3
Lophius	460	9144311_19	526	3.3	215	0.354665072	0.25	4	3
Lophius	470	9144311_19	526	3.3	215	0.354665072	0.25	4	11
Lophius	480	9144311_19	526	3.3	215	0.354665072	0.25	8	0
Lophius	490	9144311_19	526	3.3	215	0.354665072	0.25	0	3
Lophius	530	9144311_19	526	3.3	215	0.354665072	0.25	4	0
Lophius	540	9144311_19	526	3.3	215	0.354665072	0.25	8	5
Lophius	560	9144311_19	526	3.3	215	0.354665072	0.25	0	3
Lophius	570	9144311_19	526	3.3	215	0.354665072	0.25	0	3
Lophius	580	9144311_19	526	3.3	215	0.354665072	0.25	4	0
Lophius	590	9144311_19	526	3.3	215	0.354665072	0.25	4	0
Lophius	610	9144311_19	526	3.3	215	0.354665072	0.25	0	3
Lophius	620	9144311_19	526	3.3	215	0.354665072	0.25	4	5
Lophius	630	9144311_19	526	3.3	215	0.354665072	0.25	0	3
Lophius	640	9144311_19	526	3.3	215	0.354665072	0.25	8	0
Lophius	650	9144311_19	526	3.3	215	0.354665072	0.25	4	0
Lophius	660	9144311_19	526	3.3	215	0.354665072	0.25	0	3
Lophius	670	9144311_19	526	3.3	215	0.354665072	0.25	0	5
Lophius	710	9144311_19	526	3.3	215	0.354665072	0.25	4	0
Lophius	720	9144311_19	526	3.3	215	0.354665072	0.25	4	0
Lophius	760	9144311_19	526	3.3	215	0.354665072	0.25	0	3
Lophius	800	9144311_19	526	3.3	215	0.354665072	0.25	4	0
Lophius	820	9144311_19	526	3.3	215	0.354665072	0.25	0	3
Lophius	240	9144311_38	425	3.15	199	0.355555556	0.25	0	3
Lophius	290	9144311_38	425	3.15	199	0.355555556	0.25	4	3
Lophius	330	9144311_38	425	3.15	199	0.355555556	0.25	0	5
Lophius	350	9144311_38	425	3.15	199	0.355555556	0.25	8	3
Lophius	370	9144311_38	425	3.15	199	0.355555556	0.25	0	3
Lophius	380	9144311_38	425	3.15	199	0.355555556	0.25	0	5
Lophius	400	9144311_38	425	3.15	199	0.355555556	0.25	4	0
Lophius	410	9144311_38	425	3.15	199	0.355555556	0.25	4	0
Rays spp	240	10410912_10	355	3.3	176	0.466666667	0.25	4	0
Rays spp	250	10410912_10	355	3.3	176	0.466666667	0.25	4	0
Rays spp	260	10410912_10	355	3.3	176	0.466666667	0.25	0	2
Rays spp	280	10410912_10	355	3.3	176	0.466666667	0.25	4	2
Rays spp	290	10410912_10	355	3.3	176	0.466666667	0.25	4	5
Rays spp	300	10410912_10	355	3.3	176	0.466666667	0.25	12	0
Rays spp	310	10410912_10	355	3.3	176	0.466666667	0.25	12	5
Rays spp	330	10410912_10	355	3.3	176	0.466666667	0.25	8	2
Rays spp	340	10410912_10	355	3.3	176	0.466666667	0.25	4	10
Rays spp	350	10410912_10	355	3.3	176	0.466666667	0.25	0	4
Rays spp	360	10410912_10	355	3.3	176	0.466666667	0.25	12	2
Rays spp	370	10410912_10	355	3.3	176	0.466666667	0.25	4	0
Rays spp	380	10410912_10	355	3.3	176	0.466666667	0.25	8	0
Rays spp	390	10410912_10	355	3.3	176	0.466666667	0.25	0	2
Rays spp	400	10410912_10	355	3.3	176	0.466666667	0.25	8	0
Lepidorhombus whiffiagonis	220	10410912_10	355	3.3	176	0.48	0.25	4	0
Lophius	220	10410912_10	355	3.3	176	0.48	0.25	0	2
Lepidorhombus whiffiagonis	230	10410912_10	355	3.3	176	0.48	0.25	0	5
Lophius	230	10410912_10	355	3.3	176	0.48	0.25	12	0
Lepidorhombus whiffiagonis	240	10410912_10	355	3.3	176	0.48	0.25	0	2
Lophius	240	10410912_10	355	3.3	176	0.48	0.25	4	2
Lophius	250	10410912_10	355	3.3	176	0.48	0.25	4	2
Lepidorhombus whiffiagonis	260	10410912_10	355	3.3	176	0.48	0.25	0	4
Lophius	260	10410912_10	355	3.3	176	0.48	0.25	8	2
Lepidorhombus whiffiagonis	280	10410912_10	355	3.3	176	0.48	0.25	0	2
Lophius	280	10410912_10	355	3.3	176	0.48	0.25	4	0
Lepidorhombus whiffiagonis	300	10410912_10	355	3.3	176	0.48	0.25	0	2
Lophius	300	10410912_10	355	3.3	176	0.48	0.25	4	4
Lophius	310	10410912_10	355	3.3	176	0.48	0.25	4	0
Lophius	340	10410912_10	355	3.3	176	0.48	0.25	0	5
Lophius	350	10410912_10	355	3.3	176	0.48	0.25	0	5
Lophius	360	10410912_10	355	3.3	176	0.48	0.25	0	2
Lepidorhombus whiffiagonis	370	10410912_10	355	3.3	176	0.48	0.25	4	0
Lophius	370	10410912_10	355	3.3	176	0.48	0.25	4	2
Lophius	380	10410912_10	355	3.3	176	0.48	0.25	4	0
Lophius	400	10410912_10	355	3.3	176	0.48	0.25	0	2
Lophius	450	10410912_10	355	3.3	176	0.48	0.25	8	0
Gurnards spp	200	10410912_6	447	3.3	156	0.5	0.25	4	2
Lophius	210	10410912_6	447	3.3	156	0.5	0.25	0	4
Gurnards spp	220	10410912_6	447	3.3	156	0.5	0.25	4	4
Lophius	220	10410912_6	447	3.3	156	0.5	0.25	0	2
Gurnards spp	230	10410912_6	447	3.3	156	0.5	0.25	20	0
Lophius	230	10410912_6	447	3.3	156	0.5	0.25	0	2
Gurnards spp	240	10410912_6	447	3.3	156	0.5	0.25	8	2
Lophius	240	10410912_6	447	3.3	156	0.5	0.25	0	2
Gurnards spp	250	10410912_6	447	3.3	156	0.5	0.25	16	0
Lophius	260	10410912_6	447	3.3	156	0.5	0.25	0	2
Gurnards spp	270	10410912_6	447	3.3	156	0.5	0.25	4	0
Lophius	280	10410912_6	447	3.3	156	0.5	0.25	4	0
Rays spp	280	10410912_6	447	3.3	156	0.5	0.25	4	0
Lophius	290	10410912_6	447	3.3	156	0.5	0.25	0	2
Rays spp	290	10410912_6	447	3.3	156	0.5	0.25	0	4
Gurnards spp	300	10410912_6	447	3.3	156	0.5	0.25	0	4
Lophius	300	10410912_6	447	3.3	156	0.5	0.25	0	4
Rays spp	300	10410912_6	447	3.3	156	0.5	0.25	4	4
Lophius	310	10410912_6	447	3.3	156	0.5	0.25	0	2
Rays spp	310	10410912_6	447	3.3	156	0.5	0.25	4	4
Gurnards spp	320	10410912_6	447	3.3	156	0.5	0.25	4	0
Lophius	320	10410912_6	447	3.3	156	0.5	0.25	0	2
Rays spp	320	10410912_6	447	3.3	156	0.5	0.25	0	2
Gurnards spp	330	10410912_6	447	3.3	156	0.5	0.25	0	2
Rays spp	330	10410912_6	447	3.3	156	0.5	0.25	0	4
Gurnards spp	340	10410912_6	447	3.3	156	0.5	0.25	4	0
Lophius	340	10410912_6	447	3.3	156	0.5	0.25	4	0
Gurnards spp	360	10410912_6	447	3.3	156	0.5	0.25	4	2
Lophius	360	10410912_6	447	3.3	156	0.5	0.25	4	8
Rays spp	370	10410912_6	447	3.3	156	0.5	0.25	0	2
Gurnards spp	380	10410912_6	447	3.3	156	0.5	0.25	4	2
Lophius	380	10410912_6	447	3.3	156	0.5	0.25	4	2
Rays spp	380	10410912_6	447	3.3	156	0.5	0.25	4	2
Rays spp	390	10410912_6	447	3.3	156	0.5	0.25	4	2
Rays spp	400	10410912_6	447	3.3	156	0.5	0.25	0	2
Gurnards spp	410	10410912_6	447	3.3	156	0.5	0.25	4	2
Lophius	410	10410912_6	447	3.3	156	0.5	0.25	4	0
Rays spp	440	10410912_6	447	3.3	156	0.5	0.25	4	0
Rays spp	480	10410912_6	447	3.3	156	0.5	0.25	4	2
Lophius	210	9144311_14	459	3.3	179	0.5	0.25	4	0
Lepidorhombus whiffiagonis	220	9144311_14	459	3.3	179	0.5	0.25	4	0
Lophius	220	9144311_14	459	3.3	179	0.5	0.25	0	2
Lepidorhombus whiffiagonis	260	9144311_14	459	3.3	179	0.5	0.25	4	2
Lepidorhombus whiffiagonis	280	9144311_14	459	3.3	179	0.5	0.25	4	2
Lophius	290	9144311_14	459	3.3	179	0.5	0.25	4	0
Lepidorhombus whiffiagonis	300	9144311_14	459	3.3	179	0.5	0.25	0	2
Lepidorhombus whiffiagonis	310	9144311_14	459	3.3	179	0.5	0.25	0	4
Lepidorhombus whiffiagonis	320	9144311_14	459	3.3	179	0.5	0.25	0	2
Lophius	320	9144311_14	459	3.3	179	0.5	0.25	4	2
Lophius	340	9144311_14	459	3.3	179	0.5	0.25	0	2
Lophius	360	9144311_14	459	3.3	179	0.5	0.25	4	2
Lophius	390	9144311_14	459	3.3	179	0.5	0.25	0	4
Lophius	400	9144311_14	459	3.3	179	0.5	0.25	4	0
Rays spp	400	9144311_14	459	3.3	179	0.5	0.25	4	0
Rays spp	410	9144311_14	459	3.3	179	0.5	0.25	0	2
Lophius	420	9144311_14	459	3.3	179	0.5	0.25	0	4
Rays spp	420	9144311_14	459	3.3	179	0.5	0.25	4	2
Rays spp	430	9144311_14	459	3.3	179	0.5	0.25	0	2
Lophius	450	9144311_14	459	3.3	179	0.5	0.25	4	0
Gurnards spp	200	9144311_34	455	3.3	180	0.5	0.25	4	0
Gurnards spp	210	9144311_34	455	3.3	180	0.5	0.25	8	0
Lepidorhombus whiffiagonis	210	9144311_34	455	3.3	180	0.5	0.25	4	0
Gurnards spp	220	9144311_34	455	3.3	180	0.5	0.25	4	0
Lepidorhombus whiffiagonis	220	9144311_34	455	3.3	180	0.5	0.25	4	0
Gurnards spp	230	9144311_34	455	3.3	180	0.5	0.25	12	0
Lepidorhombus whiffiagonis	230	9144311_34	455	3.3	180	0.5	0.25	4	0
Gurnards spp	240	9144311_34	455	3.3	180	0.5	0.25	8	2
Gurnards spp	250	9144311_34	455	3.3	180	0.5	0.25	8	0
Lepidorhombus whiffiagonis	250	9144311_34	455	3.3	180	0.5	0.25	0	2
Gurnards spp	260	9144311_34	455	3.3	180	0.5	0.25	8	0
Lepidorhombus whiffiagonis	260	9144311_34	455	3.3	180	0.5	0.25	8	2
Lophius	260	9144311_34	455	3.3	180	0.5	0.25	0	2
Rays spp	260	9144311_34	455	3.3	180	0.5	0.25	4	4
Gurnards spp	270	9144311_34	455	3.3	180	0.5	0.25	8	0
Lepidorhombus whiffiagonis	270	9144311_34	455	3.3	180	0.5	0.25	8	0
Rays spp	270	9144311_34	455	3.3	180	0.5	0.25	4	0
Gurnards spp	280	9144311_34	455	3.3	180	0.5	0.25	4	0
Lophius	280	9144311_34	455	3.3	180	0.5	0.25	0	2
Lepidorhombus whiffiagonis	290	9144311_34	455	3.3	180	0.5	0.25	0	2
Rays spp	290	9144311_34	455	3.3	180	0.5	0.25	4	4
Lophius	300	9144311_34	455	3.3	180	0.5	0.25	8	0
Rays spp	300	9144311_34	455	3.3	180	0.5	0.25	12	2
Lophius	310	9144311_34	455	3.3	180	0.5	0.25	0	2
Rays spp	310	9144311_34	455	3.3	180	0.5	0.25	16	4
Lepidorhombus whiffiagonis	320	9144311_34	455	3.3	180	0.5	0.25	0	2
Lophius	320	9144311_34	455	3.3	180	0.5	0.25	4	4
Rays spp	320	9144311_34	455	3.3	180	0.5	0.25	12	2
Rays spp	330	9144311_34	455	3.3	180	0.5	0.25	4	2
Lophius	340	9144311_34	455	3.3	180	0.5	0.25	0	2
Rays spp	340	9144311_34	455	3.3	180	0.5	0.25	0	2
Gurnards spp	350	9144311_34	455	3.3	180	0.5	0.25	0	2
Lophius	350	9144311_34	455	3.3	180	0.5	0.25	0	2
Rays spp	350	9144311_34	455	3.3	180	0.5	0.25	8	4
Lophius	360	9144311_34	455	3.3	180	0.5	0.25	0	2
Rays spp	360	9144311_34	455	3.3	180	0.5	0.25	0	2
Rays spp	370	9144311_34	455	3.3	180	0.5	0.25	4	0
Rays spp	380	9144311_34	455	3.3	180	0.5	0.25	0	4
Rays spp	400	9144311_34	455	3.3	180	0.5	0.25	0	4
Rays spp	430	9144311_34	455	3.3	180	0.5	0.25	0	2
Melanogrammus aeglefinus	360	9144311_14	459	3.3	179	1	0.25	4	0
Capros aper	140	9144311_34	455	3.3	180	1	0.25	12	0
Melanogrammus aeglefinus	340	9144311_38	425	3.15	199	1	0.25	4	0
Gurnards spp	180	9144311_14	459	3.3	179	0.5	0.251008065	4	0
Gurnards spp	190	9144311_14	459	3.3	179	0.5	0.251008065	4	0
Gurnards spp	200	9144311_14	459	3.3	179	0.5	0.251008065	16	0
Gurnards spp	210	9144311_14	459	3.3	179	0.5	0.251008065	16	4
Gurnards spp	220	9144311_14	459	3.3	179	0.5	0.251008065	31	2
Gurnards spp	230	9144311_14	459	3.3	179	0.5	0.251008065	4	0
Gurnards spp	240	9144311_14	459	3.3	179	0.5	0.251008065	4	2
Gurnards spp	250	9144311_14	459	3.3	179	0.5	0.251008065	4	0
Gurnards spp	260	9144311_14	459	3.3	179	0.5	0.251008065	0	2
Capros aper	120	9144311_14	459	3.3	179	0.472222222	0.25106383	16	0
Capros aper	130	9144311_14	459	3.3	179	0.472222222	0.25106383	20	0
Capros aper	140	9144311_14	459	3.3	179	0.472222222	0.25106383	47	0
Capros aper	150	9144311_14	459	3.3	179	0.472222222	0.25106383	24	9
Capros aper	160	9144311_14	459	3.3	179	0.472222222	0.25106383	8	2
Rays spp	220	10410912_21	353	3.3	180	0.356207827	0.252083333	0	3
Rays spp	230	10410912_21	353	3.3	180	0.356207827	0.252083333	0	6
Rays spp	250	10410912_21	353	3.3	180	0.356207827	0.252083333	4	3
Rays spp	260	10410912_21	353	3.3	180	0.356207827	0.252083333	0	8
Rays spp	270	10410912_21	353	3.3	180	0.356207827	0.252083333	0	8
Rays spp	280	10410912_21	353	3.3	180	0.356207827	0.252083333	0	6
Rays spp	290	10410912_21	353	3.3	180	0.356207827	0.252083333	4	8
Rays spp	300	10410912_21	353	3.3	180	0.356207827	0.252083333	0	16
Rays spp	310	10410912_21	353	3.3	180	0.356207827	0.252083333	0	10
Rays spp	320	10410912_21	353	3.3	180	0.356207827	0.252083333	8	13
Rays spp	330	10410912_21	353	3.3	180	0.356207827	0.252083333	4	8
Rays spp	340	10410912_21	353	3.3	180	0.356207827	0.252083333	0	3
Rays spp	350	10410912_21	353	3.3	180	0.356207827	0.252083333	4	3
Rays spp	360	10410912_21	353	3.3	180	0.356207827	0.252083333	15	6
Rays spp	370	10410912_21	353	3.3	180	0.356207827	0.252083333	8	0
Rays spp	380	10410912_21	353	3.3	180	0.356207827	0.252083333	0	5
Rays spp	390	10410912_21	353	3.3	180	0.356207827	0.252083333	4	3
Rays spp	400	10410912_21	353	3.3	180	0.356207827	0.252083333	0	8
Rays spp	430	10410912_21	353	3.3	180	0.356207827	0.252083333	0	3
Rays spp	460	10410912_21	353	3.3	180	0.356207827	0.252083333	0	3
Gurnards spp	200	10410912_10	355	3.3	176	0.452857143	0.252402746	4	2
Gurnards spp	210	10410912_10	355	3.3	176	0.452857143	0.252402746	4	7
Gurnards spp	220	10410912_10	355	3.3	176	0.452857143	0.252402746	23	5
Gurnards spp	230	10410912_10	355	3.3	176	0.452857143	0.252402746	19	0
Gurnards spp	240	10410912_10	355	3.3	176	0.452857143	0.252402746	8	2
Gurnards spp	250	10410912_10	355	3.3	176	0.452857143	0.252402746	8	5
Gurnards spp	260	10410912_10	355	3.3	176	0.452857143	0.252402746	0	5
Gurnards spp	270	10410912_10	355	3.3	176	0.452857143	0.252402746	8	2
Gurnards spp	280	10410912_10	355	3.3	176	0.452857143	0.252402746	4	0
Gurnards spp	290	10410912_10	355	3.3	176	0.452857143	0.252402746	0	2
Gurnards spp	310	10410912_10	355	3.3	176	0.452857143	0.252402746	4	0
Gurnards spp	350	10410912_10	355	3.3	176	0.452857143	0.252402746	8	0
Gurnards spp	370	10410912_10	355	3.3	176	0.452857143	0.252402746	0	2
Gurnards spp	400	10410912_10	355	3.3	176	0.452857143	0.252402746	0	5
Gurnards spp	180	10410912_21	353	3.3	180	0.361842787	0.258900037	4	3
Gurnards spp	210	10410912_21	353	3.3	180	0.361842787	0.258900037	23	5
Gurnards spp	220	10410912_21	353	3.3	180	0.361842787	0.258900037	30	11
Gurnards spp	230	10410912_21	353	3.3	180	0.361842787	0.258900037	26	13
Gurnards spp	240	10410912_21	353	3.3	180	0.361842787	0.258900037	15	15
Gurnards spp	250	10410912_21	353	3.3	180	0.361842787	0.258900037	15	0
Gurnards spp	260	10410912_21	353	3.3	180	0.361842787	0.258900037	8	8
Gurnards spp	280	10410912_21	353	3.3	180	0.361842787	0.258900037	0	3
Gurnards spp	300	10410912_21	353	3.3	180	0.361842787	0.258900037	4	0
Gurnards spp	340	10410912_21	353	3.3	180	0.361842787	0.258900037	0	3
Gurnards spp	370	10410912_21	353	3.3	180	0.361842787	0.258900037	0	3
Gurnards spp	400	10410912_21	353	3.3	180	0.361842787	0.258900037	4	0
Capros aper	130	10410912_21	353	3.3	180	0.386538462	0.266427432	15	0
Capros aper	140	10410912_21	353	3.3	180	0.386538462	0.266427432	38	13
Capros aper	150	10410912_21	353	3.3	180	0.386538462	0.266427432	57	8
Capros aper	160	10410912_21	353	3.3	180	0.386538462	0.266427432	11	10
Lophius	380	8983948_23	472	3.3	178	0.322399922	0.32582672	6	0
Lophius	390	8983948_23	472	3.3	178	0.322399922	0.32582672	3	3
Lophius	400	8983948_23	472	3.3	178	0.322399922	0.32582672	10	13
Lophius	410	8983948_23	472	3.3	178	0.322399922	0.32582672	3	20
Lophius	420	8983948_23	472	3.3	178	0.322399922	0.32582672	16	3
Lophius	430	8983948_23	472	3.3	178	0.322399922	0.32582672	0	16
Lophius	440	8983948_23	472	3.3	178	0.322399922	0.32582672	7	13
Lophius	450	8983948_23	472	3.3	178	0.322399922	0.32582672	3	3
Lophius	470	8983948_23	472	3.3	178	0.322399922	0.32582672	10	7
Lophius	480	8983948_23	472	3.3	178	0.322399922	0.32582672	0	6
Lophius	490	8983948_23	472	3.3	178	0.322399922	0.32582672	0	3
Lophius	500	8983948_23	472	3.3	178	0.322399922	0.32582672	3	0
Lophius	510	8983948_23	472	3.3	178	0.322399922	0.32582672	3	0
Lophius	530	8983948_23	472	3.3	178	0.322399922	0.32582672	0	3
Lophius	540	8983948_23	472	3.3	178	0.322399922	0.32582672	0	3
Lophius	550	8983948_23	472	3.3	178	0.322399922	0.32582672	6	0
Lophius	560	8983948_23	472	3.3	178	0.322399922	0.32582672	3	0
Lophius	570	8983948_23	472	3.3	178	0.322399922	0.32582672	3	0
Lophius	590	8983948_23	472	3.3	178	0.322399922	0.32582672	0	3
Lophius	600	8983948_23	472	3.3	178	0.322399922	0.32582672	3	0
Lophius	660	8983948_23	472	3.3	178	0.322399922	0.32582672	3	0
Lophius	710	8983948_23	472	3.3	178	0.322399922	0.32582672	3	0
Lophius	740	8983948_23	472	3.3	178	0.322399922	0.32582672	0	3
Lophius	790	8983948_23	472	3.3	178	0.322399922	0.32582672	3	0
Lophius	830	8983948_23	472	3.3	178	0.322399922	0.32582672	3	0
Lophius	370	8983948_27	505	3.3	177	0.335648148	0.333333333	9	0
Lophius	380	8983948_27	505	3.3	177	0.335648148	0.333333333	6	6
Lophius	390	8983948_27	505	3.3	177	0.335648148	0.333333333	0	6
Lophius	400	8983948_27	505	3.3	177	0.335648148	0.333333333	6	6
Lophius	410	8983948_27	505	3.3	177	0.335648148	0.333333333	12	6
Lophius	420	8983948_27	505	3.3	177	0.335648148	0.333333333	9	8
Lophius	430	8983948_27	505	3.3	177	0.335648148	0.333333333	3	6
Lophius	440	8983948_27	505	3.3	177	0.335648148	0.333333333	6	3
Lophius	450	8983948_27	505	3.3	177	0.335648148	0.333333333	6	3
Lophius	460	8983948_27	505	3.3	177	0.335648148	0.333333333	6	6
Lophius	470	8983948_27	505	3.3	177	0.335648148	0.333333333	0	3
Lophius	480	8983948_27	505	3.3	177	0.335648148	0.333333333	0	6
Lophius	500	8983948_27	505	3.3	177	0.335648148	0.333333333	0	6
Lophius	520	8983948_27	505	3.3	177	0.335648148	0.333333333	3	3
Lophius	540	8983948_27	505	3.3	177	0.335648148	0.333333333	6	3
Lophius	550	8983948_27	505	3.3	177	0.335648148	0.333333333	3	0
Lophius	600	8983948_27	505	3.3	177	0.335648148	0.333333333	3	3
Lophius	650	8983948_27	505	3.3	177	0.335648148	0.333333333	0	3
Lophius	680	8983948_27	505	3.3	177	0.335648148	0.333333333	0	3
Lophius	710	8983948_27	505	3.3	177	0.335648148	0.333333333	0	3
Lophius	720	8983948_27	505	3.3	177	0.335648148	0.333333333	3	0
Lophius	750	8983948_27	505	3.3	177	0.335648148	0.333333333	3	0
Lophius	800	8983948_27	505	3.3	177	0.335648148	0.333333333	3	0
Lophius	390	9144311_14	459	3.3	179	0.487599206	0.333333333	6	0
Lophius	400	9144311_14	459	3.3	179	0.487599206	0.333333333	3	0
Lophius	410	9144311_14	459	3.3	179	0.487599206	0.333333333	9	2
Lophius	420	9144311_14	459	3.3	179	0.487599206	0.333333333	3	0
Lophius	430	9144311_14	459	3.3	179	0.487599206	0.333333333	6	2
Lophius	440	9144311_14	459	3.3	179	0.487599206	0.333333333	6	0
Lophius	450	9144311_14	459	3.3	179	0.487599206	0.333333333	0	4
Lophius	460	9144311_14	459	3.3	179	0.487599206	0.333333333	0	4
Lophius	470	9144311_14	459	3.3	179	0.487599206	0.333333333	9	9
Lophius	480	9144311_14	459	3.3	179	0.487599206	0.333333333	6	4
Lophius	490	9144311_14	459	3.3	179	0.487599206	0.333333333	6	0
Lophius	500	9144311_14	459	3.3	179	0.487599206	0.333333333	3	0
Lophius	510	9144311_14	459	3.3	179	0.487599206	0.333333333	3	2
Lophius	520	9144311_14	459	3.3	179	0.487599206	0.333333333	6	7
Lophius	540	9144311_14	459	3.3	179	0.487599206	0.333333333	0	4
Lophius	550	9144311_14	459	3.3	179	0.487599206	0.333333333	9	0
Lophius	560	9144311_14	459	3.3	179	0.487599206	0.333333333	0	2
Lophius	580	9144311_14	459	3.3	179	0.487599206	0.333333333	6	2
Lophius	600	9144311_14	459	3.3	179	0.487599206	0.333333333	3	7
Lophius	620	9144311_14	459	3.3	179	0.487599206	0.333333333	0	4
Lophius	650	9144311_14	459	3.3	179	0.487599206	0.333333333	0	4
Lophius	710	9144311_14	459	3.3	179	0.487599206	0.333333333	3	0
Lophius	760	9144311_14	459	3.3	179	0.487599206	0.333333333	0	2
Lophius	770	9144311_14	459	3.3	179	0.487599206	0.333333333	0	2
Lophius	790	9144311_14	459	3.3	179	0.487599206	0.333333333	3	0
Lophius	210	10410912_2	265	3.9	173	0.5	0.333333333	3	0
Lophius	230	10410912_2	265	3.9	173	0.5	0.333333333	3	2
Lophius	240	10410912_2	265	3.9	173	0.5	0.333333333	0	2
Lophius	250	10410912_2	265	3.9	173	0.5	0.333333333	3	2
Lophius	260	10410912_2	265	3.9	173	0.5	0.333333333	0	2
Lophius	280	10410912_2	265	3.9	173	0.5	0.333333333	0	2
Lophius	300	10410912_2	265	3.9	173	0.5	0.333333333	0	2
Lophius	310	10410912_2	265	3.9	173	0.5	0.333333333	3	0
Lophius	330	10410912_2	265	3.9	173	0.5	0.333333333	6	4
Lophius	340	10410912_2	265	3.9	173	0.5	0.333333333	0	2
Lophius	350	10410912_2	265	3.9	173	0.5	0.333333333	6	0
Lophius	360	10410912_2	265	3.9	173	0.5	0.333333333	3	2
Lophius	380	10410912_2	265	3.9	173	0.5	0.333333333	3	0
Lophius	410	10410912_2	265	3.9	173	0.5	0.333333333	0	2
Lophius	420	10410912_2	265	3.9	173	0.5	0.333333333	0	2
Lepidorhombus whiffiagonis	230	10410912_2	265	3.9	173	0.555555556	0.346666667	3	0
Lepidorhombus whiffiagonis	240	10410912_2	265	3.9	173	0.555555556	0.346666667	0	3
Lepidorhombus whiffiagonis	260	10410912_2	265	3.9	173	0.555555556	0.346666667	6	0
Lepidorhombus whiffiagonis	280	10410912_2	265	3.9	173	0.555555556	0.346666667	5	0
Lepidorhombus whiffiagonis	320	10410912_2	265	3.9	173	0.555555556	0.346666667	3	2
Lepidorhombus whiffiagonis	330	10410912_2	265	3.9	173	0.555555556	0.346666667	3	2
Capros aper	120	10410912_2	265	3.9	173	0.653846154	0.348484848	0	3
Capros aper	130	10410912_2	265	3.9	173	0.653846154	0.348484848	0	3
Capros aper	140	10410912_2	265	3.9	173	0.653846154	0.348484848	0	13
Capros aper	150	10410912_2	265	3.9	173	0.653846154	0.348484848	11	3
Capros aper	160	10410912_2	265	3.9	173	0.653846154	0.348484848	3	0
Lophius	400	9144311_38	425	3.15	199	0.337121212	0.349583333	3	3
Lophius	410	9144311_38	425	3.15	199	0.337121212	0.349583333	3	6
Lophius	420	9144311_38	425	3.15	199	0.337121212	0.349583333	0	6
Lophius	430	9144311_38	425	3.15	199	0.337121212	0.349583333	3	3
Lophius	440	9144311_38	425	3.15	199	0.337121212	0.349583333	8	3
Lophius	450	9144311_38	425	3.15	199	0.337121212	0.349583333	3	11
Lophius	460	9144311_38	425	3.15	199	0.337121212	0.349583333	8	0
Lophius	470	9144311_38	425	3.15	199	0.337121212	0.349583333	3	3
Lophius	480	9144311_38	425	3.15	199	0.337121212	0.349583333	8	8
Lophius	490	9144311_38	425	3.15	199	0.337121212	0.349583333	3	3
Lophius	500	9144311_38	425	3.15	199	0.337121212	0.349583333	5	6
Lophius	510	9144311_38	425	3.15	199	0.337121212	0.349583333	0	3
Lophius	520	9144311_38	425	3.15	199	0.337121212	0.349583333	5	0
Lophius	530	9144311_38	425	3.15	199	0.337121212	0.349583333	3	0
Lophius	540	9144311_38	425	3.15	199	0.337121212	0.349583333	0	6
Lophius	550	9144311_38	425	3.15	199	0.337121212	0.349583333	3	6
Lophius	570	9144311_38	425	3.15	199	0.337121212	0.349583333	5	6
Lophius	580	9144311_38	425	3.15	199	0.337121212	0.349583333	0	3
Lophius	620	9144311_38	425	3.15	199	0.337121212	0.349583333	3	0
Lophius	630	9144311_38	425	3.15	199	0.337121212	0.349583333	3	0
Lophius	640	9144311_38	425	3.15	199	0.337121212	0.349583333	0	3
Lophius	670	9144311_38	425	3.15	199	0.337121212	0.349583333	0	3
Lophius	680	9144311_38	425	3.15	199	0.337121212	0.349583333	3	0
Lophius	730	9144311_38	425	3.15	199	0.337121212	0.349583333	3	0
Lophius	740	9144311_38	425	3.15	199	0.337121212	0.349583333	3	0
Lophius	750	9144311_38	425	3.15	199	0.337121212	0.349583333	0	3
Lophius	760	9144311_38	425	3.15	199	0.337121212	0.349583333	3	0
Lophius	830	9144311_38	425	3.15	199	0.337121212	0.349583333	0	3
Gurnards spp	200	10410912_2	265	3.9	173	0.560606061	0.35	3	0
Gurnards spp	210	10410912_2	265	3.9	173	0.560606061	0.35	0	2
Gurnards spp	220	10410912_2	265	3.9	173	0.560606061	0.35	0	3
Gurnards spp	230	10410912_2	265	3.9	173	0.560606061	0.35	0	2
Gurnards spp	240	10410912_2	265	3.9	173	0.560606061	0.35	5	3
Gurnards spp	250	10410912_2	265	3.9	173	0.560606061	0.35	3	3
Gurnards spp	260	10410912_2	265	3.9	173	0.560606061	0.35	0	4
Gurnards spp	290	10410912_2	265	3.9	173	0.560606061	0.35	0	2
Gurnards spp	350	10410912_2	265	3.9	173	0.560606061	0.35	3	2
Gurnards spp	360	10410912_2	265	3.9	173	0.560606061	0.35	3	0
Gurnards spp	370	10410912_2	265	3.9	173	0.560606061	0.35	5	3
Gurnards spp	380	10410912_2	265	3.9	173	0.560606061	0.35	3	2
Gurnards spp	390	10410912_2	265	3.9	173	0.560606061	0.35	3	2
Rays spp	240	10410912_2	265	3.9	173	0.56	0.3525	3	0
Rays spp	280	10410912_2	265	3.9	173	0.56	0.3525	0	2
Rays spp	290	10410912_2	265	3.9	173	0.56	0.3525	8	0
Rays spp	300	10410912_2	265	3.9	173	0.56	0.3525	8	0
Rays spp	310	10410912_2	265	3.9	173	0.56	0.3525	8	4
Rays spp	320	10410912_2	265	3.9	173	0.56	0.3525	3	5
Rays spp	330	10410912_2	265	3.9	173	0.56	0.3525	5	5
Rays spp	340	10410912_2	265	3.9	173	0.56	0.3525	3	0
Rays spp	350	10410912_2	265	3.9	173	0.56	0.3525	0	5
Rays spp	360	10410912_2	265	3.9	173	0.56	0.3525	3	0
Rays spp	400	10410912_2	265	3.9	173	0.56	0.3525	3	0
Rays spp	450	10410912_2	265	3.9	173	0.56	0.3525	3	0
Lophius	390	9144311_30	475	3.15	175	0.355263158	0.354365079	3	3
Lophius	400	9144311_30	475	3.15	175	0.355263158	0.354365079	5	3
Lophius	410	9144311_30	475	3.15	175	0.355263158	0.354365079	3	5
Lophius	420	9144311_30	475	3.15	175	0.355263158	0.354365079	3	8
Lophius	430	9144311_30	475	3.15	175	0.355263158	0.354365079	0	3
Lophius	440	9144311_30	475	3.15	175	0.355263158	0.354365079	5	0
Lophius	450	9144311_30	475	3.15	175	0.355263158	0.354365079	3	5
Lophius	460	9144311_30	475	3.15	175	0.355263158	0.354365079	3	8
Lophius	470	9144311_30	475	3.15	175	0.355263158	0.354365079	0	5
Lophius	480	9144311_30	475	3.15	175	0.355263158	0.354365079	5	5
Lophius	490	9144311_30	475	3.15	175	0.355263158	0.354365079	5	3
Lophius	500	9144311_30	475	3.15	175	0.355263158	0.354365079	3	0
Lophius	510	9144311_30	475	3.15	175	0.355263158	0.354365079	8	3
Lophius	550	9144311_30	475	3.15	175	0.355263158	0.354365079	3	0
Lophius	580	9144311_30	475	3.15	175	0.355263158	0.354365079	3	5
Lophius	590	9144311_30	475	3.15	175	0.355263158	0.354365079	3	0
Lophius	600	9144311_30	475	3.15	175	0.355263158	0.354365079	5	0
Lophius	610	9144311_30	475	3.15	175	0.355263158	0.354365079	0	3
Lophius	620	9144311_30	475	3.15	175	0.355263158	0.354365079	0	3
Lophius	640	9144311_30	475	3.15	175	0.355263158	0.354365079	0	3
Lophius	670	9144311_30	475	3.15	175	0.355263158	0.354365079	3	0
Lophius	680	9144311_30	475	3.15	175	0.355263158	0.354365079	3	0
Lophius	700	9144311_30	475	3.15	175	0.355263158	0.354365079	0	3
Lophius	710	9144311_30	475	3.15	175	0.355263158	0.354365079	3	3
Lophius	720	9144311_30	475	3.15	175	0.355263158	0.354365079	0	3
Lophius	750	9144311_30	475	3.15	175	0.355263158	0.354365079	5	0
Lophius	770	9144311_30	475	3.15	175	0.355263158	0.354365079	3	0
Lophius	780	9144311_30	475	3.15	175	0.355263158	0.354365079	0	3
Lophius	810	9144311_30	475	3.15	175	0.355263158	0.354365079	3	0
Lophius	390	10410912_6	447	3.3	156	0.5	0.366758242	0	2
Lophius	410	10410912_6	447	3.3	156	0.5	0.366758242	8	0
Lophius	420	10410912_6	447	3.3	156	0.5	0.366758242	5	0
Lophius	440	10410912_6	447	3.3	156	0.5	0.366758242	3	2
Lophius	450	10410912_6	447	3.3	156	0.5	0.366758242	10	6
Lophius	460	10410912_6	447	3.3	156	0.5	0.366758242	13	0
Lophius	470	10410912_6	447	3.3	156	0.5	0.366758242	3	2
Lophius	480	10410912_6	447	3.3	156	0.5	0.366758242	5	6
Lophius	490	10410912_6	447	3.3	156	0.5	0.366758242	3	0
Lophius	500	10410912_6	447	3.3	156	0.5	0.366758242	0	4
Lophius	510	10410912_6	447	3.3	156	0.5	0.366758242	5	4
Lophius	520	10410912_6	447	3.3	156	0.5	0.366758242	3	6
Lophius	530	10410912_6	447	3.3	156	0.5	0.366758242	3	6
Lophius	540	10410912_6	447	3.3	156	0.5	0.366758242	8	4
Lophius	550	10410912_6	447	3.3	156	0.5	0.366758242	3	0
Lophius	560	10410912_6	447	3.3	156	0.5	0.366758242	0	2
Lophius	580	10410912_6	447	3.3	156	0.5	0.366758242	0	2
Lophius	600	10410912_6	447	3.3	156	0.5	0.366758242	0	2
Lophius	620	10410912_6	447	3.3	156	0.5	0.366758242	0	2
Lophius	630	10410912_6	447	3.3	156	0.5	0.366758242	5	2
Lophius	650	10410912_6	447	3.3	156	0.5	0.366758242	0	2
Lophius	700	10410912_6	447	3.3	156	0.5	0.366758242	0	2
Lophius	790	10410912_6	447	3.3	156	0.5	0.366758242	0	2
Lophius	400	8983948_38	451	3.3	169	0.333333333	0.369139194	0	3
Lophius	410	8983948_38	451	3.3	169	0.333333333	0.369139194	0	9
Lophius	420	8983948_38	451	3.3	169	0.333333333	0.369139194	14	0
Lophius	430	8983948_38	451	3.3	169	0.333333333	0.369139194	5	0
Lophius	440	8983948_38	451	3.3	169	0.333333333	0.369139194	5	3
Lophius	450	8983948_38	451	3.3	169	0.333333333	0.369139194	0	6
Lophius	460	8983948_38	451	3.3	169	0.333333333	0.369139194	6	6
Lophius	470	8983948_38	451	3.3	169	0.333333333	0.369139194	5	0
Lophius	490	8983948_38	451	3.3	169	0.333333333	0.369139194	6	0
Lophius	500	8983948_38	451	3.3	169	0.333333333	0.369139194	5	3
Lophius	530	8983948_38	451	3.3	169	0.333333333	0.369139194	3	6
Lophius	540	8983948_38	451	3.3	169	0.333333333	0.369139194	16	0
Lophius	550	8983948_38	451	3.3	169	0.333333333	0.369139194	5	3
Lophius	560	8983948_38	451	3.3	169	0.333333333	0.369139194	0	9
Lophius	570	8983948_38	451	3.3	169	0.333333333	0.369139194	5	0
Lophius	580	8983948_38	451	3.3	169	0.333333333	0.369139194	3	0
Lophius	590	8983948_38	451	3.3	169	0.333333333	0.369139194	0	9
Lophius	620	8983948_38	451	3.3	169	0.333333333	0.369139194	0	3
Lophius	630	8983948_38	451	3.3	169	0.333333333	0.369139194	3	3
Lophius	650	8983948_38	451	3.3	169	0.333333333	0.369139194	0	3
Lophius	740	8983948_38	451	3.3	169	0.333333333	0.369139194	0	3
Lophius	220	10410912_14	313	3.3	173	0.366666667	0.438095238	5	0
Lophius	230	10410912_14	313	3.3	173	0.366666667	0.438095238	0	3
Lophius	260	10410912_14	313	3.3	173	0.366666667	0.438095238	5	0
Lophius	270	10410912_14	313	3.3	173	0.366666667	0.438095238	2	0
Lophius	280	10410912_14	313	3.3	173	0.366666667	0.438095238	2	0
Lophius	330	10410912_14	313	3.3	173	0.366666667	0.438095238	0	5
Lophius	380	10410912_14	313	3.3	173	0.366666667	0.438095238	5	0
Lophius	390	10410912_14	313	3.3	173	0.366666667	0.438095238	7	0
Gurnards spp	200	10410912_14	313	3.3	173	0.36638379	0.444593838	0	3
Gurnards spp	210	10410912_14	313	3.3	173	0.36638379	0.444593838	2	16
Gurnards spp	220	10410912_14	313	3.3	173	0.36638379	0.444593838	10	13
Gurnards spp	230	10410912_14	313	3.3	173	0.36638379	0.444593838	15	25
Gurnards spp	240	10410912_14	313	3.3	173	0.36638379	0.444593838	20	10
Gurnards spp	250	10410912_14	313	3.3	173	0.36638379	0.444593838	17	18
Gurnards spp	260	10410912_14	313	3.3	173	0.36638379	0.444593838	7	8
Gurnards spp	270	10410912_14	313	3.3	173	0.36638379	0.444593838	5	11
Gurnards spp	280	10410912_14	313	3.3	173	0.36638379	0.444593838	7	8
Gurnards spp	290	10410912_14	313	3.3	173	0.36638379	0.444593838	2	0
Gurnards spp	300	10410912_14	313	3.3	173	0.36638379	0.444593838	2	0
Gurnards spp	310	10410912_14	313	3.3	173	0.36638379	0.444593838	0	5
Gurnards spp	320	10410912_14	313	3.3	173	0.36638379	0.444593838	2	5
Gurnards spp	330	10410912_14	313	3.3	173	0.36638379	0.444593838	0	3
Gurnards spp	340	10410912_14	313	3.3	173	0.36638379	0.444593838	0	3
Gurnards spp	350	10410912_14	313	3.3	173	0.36638379	0.444593838	0	3
Gurnards spp	360	10410912_14	313	3.3	173	0.36638379	0.444593838	5	0
Gurnards spp	370	10410912_14	313	3.3	173	0.36638379	0.444593838	0	3
Gurnards spp	380	10410912_14	313	3.3	173	0.36638379	0.444593838	2	3
Gurnards spp	390	10410912_14	313	3.3	173	0.36638379	0.444593838	5	0
Gurnards spp	410	10410912_14	313	3.3	173	0.36638379	0.444593838	2	0
Lophius	360	9144311_3	365	3.15	199	0.558163265	0.461904762	2	0
Lophius	380	9144311_3	365	3.15	199	0.558163265	0.461904762	2	0
Lophius	390	9144311_3	365	3.15	199	0.558163265	0.461904762	2	0
Lophius	400	9144311_3	365	3.15	199	0.558163265	0.461904762	0	2
Lophius	410	9144311_3	365	3.15	199	0.558163265	0.461904762	5	0
Lophius	420	9144311_3	365	3.15	199	0.558163265	0.461904762	7	2
Lophius	430	9144311_3	365	3.15	199	0.558163265	0.461904762	2	3
Lophius	440	9144311_3	365	3.15	199	0.558163265	0.461904762	5	7
Lophius	450	9144311_3	365	3.15	199	0.558163265	0.461904762	7	2
Lophius	470	9144311_3	365	3.15	199	0.558163265	0.461904762	5	7
Lophius	480	9144311_3	365	3.15	199	0.558163265	0.461904762	2	7
Lophius	490	9144311_3	365	3.15	199	0.558163265	0.461904762	5	5
Lophius	500	9144311_3	365	3.15	199	0.558163265	0.461904762	2	3
Lophius	510	9144311_3	365	3.15	199	0.558163265	0.461904762	7	0
Lophius	530	9144311_3	365	3.15	199	0.558163265	0.461904762	2	0
Lophius	550	9144311_3	365	3.15	199	0.558163265	0.461904762	2	2
Lophius	570	9144311_3	365	3.15	199	0.558163265	0.461904762	0	3
Lophius	590	9144311_3	365	3.15	199	0.558163265	0.461904762	7	0
Lophius	610	9144311_3	365	3.15	199	0.558163265	0.461904762	2	2
Lophius	630	9144311_3	365	3.15	199	0.558163265	0.461904762	0	2
Lophius	690	9144311_3	365	3.15	199	0.558163265	0.461904762	0	2
Lophius	760	9144311_3	365	3.15	199	0.558163265	0.461904762	2	0
Rays spp	270	10410912_14	313	3.3	173	0.341666667	0.471693122	2	3
Rays spp	280	10410912_14	313	3.3	173	0.341666667	0.471693122	0	3
Rays spp	300	10410912_14	313	3.3	173	0.341666667	0.471693122	2	0
Rays spp	310	10410912_14	313	3.3	173	0.341666667	0.471693122	0	8
Rays spp	320	10410912_14	313	3.3	173	0.341666667	0.471693122	5	0
Rays spp	330	10410912_14	313	3.3	173	0.341666667	0.471693122	12	8
Rays spp	340	10410912_14	313	3.3	173	0.341666667	0.471693122	7	0
Rays spp	360	10410912_14	313	3.3	173	0.341666667	0.471693122	2	3
Rays spp	370	10410912_14	313	3.3	173	0.341666667	0.471693122	2	3
Rays spp	380	10410912_14	313	3.3	173	0.341666667	0.471693122	0	6
Rays spp	390	10410912_14	313	3.3	173	0.341666667	0.471693122	2	3
Rays spp	410	10410912_14	313	3.3	173	0.341666667	0.471693122	2	3
Rays spp	450	10410912_14	313	3.3	173	0.341666667	0.471693122	0	3
Lophius	380	8983948_18	548	3.3	166	0.354665072	0.48283208	2	0
Lophius	390	8983948_18	548	3.3	166	0.354665072	0.48283208	2	0
Lophius	400	8983948_18	548	3.3	166	0.354665072	0.48283208	2	3
Lophius	410	8983948_18	548	3.3	166	0.354665072	0.48283208	7	0
Lophius	420	8983948_18	548	3.3	166	0.354665072	0.48283208	12	3
Lophius	430	8983948_18	548	3.3	166	0.354665072	0.48283208	2	5
Lophius	440	8983948_18	548	3.3	166	0.354665072	0.48283208	4	11
Lophius	450	8983948_18	548	3.3	166	0.354665072	0.48283208	0	3
Lophius	460	8983948_18	548	3.3	166	0.354665072	0.48283208	7	5
Lophius	470	8983948_18	548	3.3	166	0.354665072	0.48283208	2	0
Lophius	480	8983948_18	548	3.3	166	0.354665072	0.48283208	0	3
Lophius	490	8983948_18	548	3.3	166	0.354665072	0.48283208	5	3
Lophius	500	8983948_18	548	3.3	166	0.354665072	0.48283208	2	0
Lophius	510	8983948_18	548	3.3	166	0.354665072	0.48283208	2	5
Lophius	530	8983948_18	548	3.3	166	0.354665072	0.48283208	0	6
Lophius	550	8983948_18	548	3.3	166	0.354665072	0.48283208	0	3
Lophius	580	8983948_18	548	3.3	166	0.354665072	0.48283208	2	3
Lophius	600	8983948_18	548	3.3	166	0.354665072	0.48283208	2	6
Lophius	610	8983948_18	548	3.3	166	0.354665072	0.48283208	2	0
Lophius	630	8983948_18	548	3.3	166	0.354665072	0.48283208	0	5
Lophius	670	8983948_18	548	3.3	166	0.354665072	0.48283208	0	3
Lophius	680	8983948_18	548	3.3	166	0.354665072	0.48283208	0	8
Lophius	690	8983948_18	548	3.3	166	0.354665072	0.48283208	0	3
Lophius	700	8983948_18	548	3.3	166	0.354665072	0.48283208	2	0
Lophius	710	8983948_18	548	3.3	166	0.354665072	0.48283208	0	5
Lophius	720	8983948_18	548	3.3	166	0.354665072	0.48283208	2	0
Lophius	800	8983948_18	548	3.3	166	0.354665072	0.48283208	2	0
Lophius	810	8983948_18	548	3.3	166	0.354665072	0.48283208	2	0
Lophius	830	8983948_18	548	3.3	166	0.354665072	0.48283208	0	3
Lepidorhombus whiffiagonis	220	10410912_14	313	3.3	173	0.341666667	0.485714286	2	0
Lepidorhombus whiffiagonis	230	10410912_14	313	3.3	173	0.341666667	0.485714286	2	5
Lepidorhombus whiffiagonis	240	10410912_14	313	3.3	173	0.341666667	0.485714286	0	3
Lepidorhombus whiffiagonis	250	10410912_14	313	3.3	173	0.341666667	0.485714286	5	0
Lepidorhombus whiffiagonis	260	10410912_14	313	3.3	173	0.341666667	0.485714286	2	0
Lepidorhombus whiffiagonis	280	10410912_14	313	3.3	173	0.341666667	0.485714286	2	3
Lepidorhombus whiffiagonis	290	10410912_14	313	3.3	173	0.341666667	0.485714286	0	6
Lepidorhombus whiffiagonis	300	10410912_14	313	3.3	173	0.341666667	0.485714286	2	0
Lepidorhombus whiffiagonis	320	10410912_14	313	3.3	173	0.341666667	0.485714286	0	3
Lepidorhombus whiffiagonis	330	10410912_14	313	3.3	173	0.341666667	0.485714286	2	3
Lepidorhombus whiffiagonis	370	10410912_14	313	3.3	173	0.341666667	0.485714286	0	3
Lepidorhombus whiffiagonis	380	10410912_14	313	3.3	173	0.341666667	0.485714286	0	3
Gurnards spp	190	10410912_18	313	3.15	172	0.507215007	0.488239034	0	2
Gurnards spp	200	10410912_18	313	3.15	172	0.507215007	0.488239034	0	2
Gurnards spp	210	10410912_18	313	3.15	172	0.507215007	0.488239034	13	9
Gurnards spp	220	10410912_18	313	3.15	172	0.507215007	0.488239034	11	11
Gurnards spp	230	10410912_18	313	3.15	172	0.507215007	0.488239034	6	4
Gurnards spp	240	10410912_18	313	3.15	172	0.507215007	0.488239034	11	6
Gurnards spp	250	10410912_18	313	3.15	172	0.507215007	0.488239034	2	4
Gurnards spp	260	10410912_18	313	3.15	172	0.507215007	0.488239034	0	2
Gurnards spp	270	10410912_18	313	3.15	172	0.507215007	0.488239034	0	4
Gurnards spp	280	10410912_18	313	3.15	172	0.507215007	0.488239034	0	2
Gurnards spp	300	10410912_18	313	3.15	172	0.507215007	0.488239034	2	0
Gurnards spp	310	10410912_18	313	3.15	172	0.507215007	0.488239034	0	2
Gurnards spp	340	10410912_18	313	3.15	172	0.507215007	0.488239034	0	4
Gurnards spp	350	10410912_18	313	3.15	172	0.507215007	0.488239034	0	2
Gurnards spp	360	10410912_18	313	3.15	172	0.507215007	0.488239034	2	0
Gurnards spp	380	10410912_18	313	3.15	172	0.507215007	0.488239034	2	0
Gurnards spp	390	10410912_18	313	3.15	172	0.507215007	0.488239034	2	6
Gurnards spp	400	10410912_18	313	3.15	172	0.507215007	0.488239034	4	0
Gurnards spp	410	10410912_18	313	3.15	172	0.507215007	0.488239034	2	0
Lophius	390	9144311_34	455	3.3	180	0.49702381	0.496527778	2	0
Lophius	410	9144311_34	455	3.3	180	0.49702381	0.496527778	2	2
Lophius	420	9144311_34	455	3.3	180	0.49702381	0.496527778	2	2
Lophius	430	9144311_34	455	3.3	180	0.49702381	0.496527778	6	2
Lophius	440	9144311_34	455	3.3	180	0.49702381	0.496527778	6	2
Lophius	450	9144311_34	455	3.3	180	0.49702381	0.496527778	9	2
Lophius	460	9144311_34	455	3.3	180	0.49702381	0.496527778	6	4
Lophius	470	9144311_34	455	3.3	180	0.49702381	0.496527778	4	2
Lophius	480	9144311_34	455	3.3	180	0.49702381	0.496527778	4	7
Lophius	500	9144311_34	455	3.3	180	0.49702381	0.496527778	0	4
Lophius	530	9144311_34	455	3.3	180	0.49702381	0.496527778	2	2
Lophius	540	9144311_34	455	3.3	180	0.49702381	0.496527778	2	2
Lophius	560	9144311_34	455	3.3	180	0.49702381	0.496527778	0	4
Lophius	570	9144311_34	455	3.3	180	0.49702381	0.496527778	0	2
Lophius	580	9144311_34	455	3.3	180	0.49702381	0.496527778	2	0
Lophius	590	9144311_34	455	3.3	180	0.49702381	0.496527778	0	2
Lophius	600	9144311_34	455	3.3	180	0.49702381	0.496527778	0	2
Lophius	630	9144311_34	455	3.3	180	0.49702381	0.496527778	0	2
Lophius	640	9144311_34	455	3.3	180	0.49702381	0.496527778	0	2
Lophius	680	9144311_34	455	3.3	180	0.49702381	0.496527778	2	0
Lophius	690	9144311_34	455	3.3	180	0.49702381	0.496527778	0	2
Lophius	710	9144311_34	455	3.3	180	0.49702381	0.496527778	2	2
Lophius	720	9144311_34	455	3.3	180	0.49702381	0.496527778	0	2
Lophius	760	9144311_34	455	3.3	180	0.49702381	0.496527778	0	4
Lophius	770	9144311_34	455	3.3	180	0.49702381	0.496527778	2	0
Lophius	780	9144311_34	455	3.3	180	0.49702381	0.496527778	0	2
Lophius	790	9144311_34	455	3.3	180	0.49702381	0.496527778	0	2
Lophius	830	9144311_34	455	3.3	180	0.49702381	0.496527778	2	2
Lophius	400	8983948_22	435	3.3	178	0.473809524	0.497252747	2	2
Lophius	410	8983948_22	435	3.3	178	0.473809524	0.497252747	4	4
Lophius	420	8983948_22	435	3.3	178	0.473809524	0.497252747	13	5
Lophius	430	8983948_22	435	3.3	178	0.473809524	0.497252747	2	2
Lophius	440	8983948_22	435	3.3	178	0.473809524	0.497252747	6	10
Lophius	450	8983948_22	435	3.3	178	0.473809524	0.497252747	6	5
Lophius	460	8983948_22	435	3.3	178	0.473809524	0.497252747	4	2
Lophius	480	8983948_22	435	3.3	178	0.473809524	0.497252747	4	0
Lophius	490	8983948_22	435	3.3	178	0.473809524	0.497252747	6	0
[truncated: 2,456 more rows]
